# Supplementary material for: Variant selection to maximize variance explained in cis-Mendelian randomization
Source: HGG Adv. 2026 Jan 16;7(2):100573. doi: 10.1016/j.xhgg.2026.100573 (PMC12887808; doi:10.1016/j.xhgg.2026.100573)
Supplement: Data S1. Tables S1–S4 [file mmc2.xlsx]

## Sheet: Overview
Suppemental tables:
Table S1: Proportion of variance in Haptoglobin levels explained by IVs selected using LD-pruning, COJO, SuSiE and PCA and the corresponding MR estimates for red blood cell count.
Table S2: Proportion of variance in simulated traits with one or two causal variants explained by IVs selected using modified LD-pruning, COJO, SuSiE and PCA.
Table S3: Information on 15 Gene Regions.
Table S4: Proportion of variance in protein levels explained by IVs selected using LD-pruning, COJO, SuSiE and PCA across 15 gene regions.

## Sheet: TableS1
Table S1: Proportion of variance in Haptoglobin levels explained by IVs selected using LD-pruning, COJO, SuSiE and PCA and the corresponding MR estimates for red blood cell count.
tuning_val: tuning parameter values; niv: number of IVs; R2: variance explained (%); beta: MR estimate; se: standard error; RBC: red blood cell count
gene	method	tuning	tuning_val	niv	R2 (%)	outcome	beta	se
haptoglobin	Lead	NA	NA	1	19.9686	RBC	-0.0109368	0.00134636
haptoglobin	Standard LD-pruning	r2 threshold	0	1	19.9686	RBC	-0.0109368	0.00134636
haptoglobin	Standard LD-pruning	r2 threshold	0.02	12	40.2706	RBC	-0.0110014	0.000938721
haptoglobin	Standard LD-pruning	r2 threshold	0.04	15	45.9872	RBC	-0.0106218	0.000879189
haptoglobin	Standard LD-pruning	r2 threshold	0.06	17	51.6567	RBC	-0.0110438	0.000857455
haptoglobin	Standard LD-pruning	r2 threshold	0.08	22	50.7846	RBC	-0.0113361	0.00086136
haptoglobin	Standard LD-pruning	r2 threshold	0.1	23	51.0775	RBC	-0.0111421	0.000859967
haptoglobin	Standard LD-pruning	r2 threshold	0.12	30	51.5118	RBC	-0.0111542	0.00085891
haptoglobin	Standard LD-pruning	r2 threshold	0.14	34	51.7539	RBC	-0.0112239	0.000857377
haptoglobin	Standard LD-pruning	r2 threshold	0.16	35	51.1637	RBC	-0.0111498	0.000857006
haptoglobin	Standard LD-pruning	r2 threshold	0.18	41	51.4875	RBC	-0.01118	0.00085576
haptoglobin	Standard LD-pruning	r2 threshold	0.2	43	51.5463	RBC	-0.0112498	0.000854015
haptoglobin	Standard LD-pruning	r2 threshold	0.22	46	51.8852	RBC	-0.0111929	0.00085397
haptoglobin	Standard LD-pruning	r2 threshold	0.24	54	52.7544	RBC	-0.0111105	0.000848138
haptoglobin	Standard LD-pruning	r2 threshold	0.26	58	52.6009	RBC	-0.0110836	0.000845768
haptoglobin	Standard LD-pruning	r2 threshold	0.28	61	52.9214	RBC	-0.0110792	0.000841953
haptoglobin	Standard LD-pruning	r2 threshold	0.3	61	52.9861	RBC	-0.011121	0.000840613
haptoglobin	Standard LD-pruning	r2 threshold	0.32	64	53.0603	RBC	-0.0111432	0.000840288
haptoglobin	Standard LD-pruning	r2 threshold	0.34	69	53.3477	RBC	-0.0109498	0.000837397
haptoglobin	Standard LD-pruning	r2 threshold	0.36	75	53.8034	RBC	-0.00522161	3.86569e-06
haptoglobin	Standard LD-pruning	r2 threshold	0.38	81	53.7503	RBC	0.00721642	4.66184e-06
haptoglobin	Standard LD-pruning	r2 threshold	0.4	83	53.7993	RBC	0.00581938	4.55708e-06
haptoglobin	Standard LD-pruning	r2 threshold	0.42	89	54.104	RBC	0.0049772	4.46572e-06
haptoglobin	Standard LD-pruning	r2 threshold	0.44	90	53.9398	RBC	0.00760129	4.43801e-06
haptoglobin	Standard LD-pruning	r2 threshold	0.46	95	54.2502	RBC	0.00879053	4.18923e-06
haptoglobin	Standard LD-pruning	r2 threshold	0.48	101	54.6013	RBC	0.00950889	4.51646e-06
haptoglobin	Standard LD-pruning	r2 threshold	0.5	110	54.7989	RBC	-0.0102712	0.000822137
haptoglobin	Standard LD-pruning	r2 threshold	0.52	113	54.7788	RBC	0.0155023	5.70109e-06
haptoglobin	Standard LD-pruning	r2 threshold	0.54	116	54.9203	RBC	0.0133111	5.86068e-06
haptoglobin	Standard LD-pruning	r2 threshold	0.56	119	55.2482	RBC	0.0130181	4.99667e-06
haptoglobin	Standard LD-pruning	r2 threshold	0.58	125	56.7179	RBC	0.0125159	4.52591e-06
haptoglobin	Standard LD-pruning	r2 threshold	0.6	130	57.1726	RBC	0.0143738	4.66974e-06
haptoglobin	Standard LD-pruning	r2 threshold	0.62	135	57.4548	RBC	0.0126571	4.74653e-06
haptoglobin	Standard LD-pruning	r2 threshold	0.64	142	57.649	RBC	0.0125123	5.17737e-06
haptoglobin	Standard LD-pruning	r2 threshold	0.66	149	58.7615	RBC	0.0101501	5.15425e-06
haptoglobin	Standard LD-pruning	r2 threshold	0.68	151	59.1713	RBC	-0.00928398	0.000796043
haptoglobin	Standard LD-pruning	r2 threshold	0.7	160	59.9878	RBC	-0.00924551	0.000793685
haptoglobin	Standard LD-pruning	r2 threshold	0.72	162	59.6643	RBC	-0.00932144	0.000794171
haptoglobin	Standard LD-pruning	r2 threshold	0.74	171	62.123	RBC	-0.00920974	0.000786904
haptoglobin	Standard LD-pruning	r2 threshold	0.76	178	68.0253	RBC	-0.00896552	0.000776364
haptoglobin	Standard LD-pruning	r2 threshold	0.78	189	68.6274	RBC	0.0030332	5.85895e-06
haptoglobin	Standard LD-pruning	r2 threshold	0.8	202	73.4451	RBC	0.0145769	5.90754e-06
haptoglobin	Modified LD-pruning	r2 threshold	0	1	19.9686	RBC	-0.0109368	0.00134636
haptoglobin	Modified LD-pruning	r2 threshold	0.02	12	40.2755	RBC	-0.0110016	0.000938671
haptoglobin	Modified LD-pruning	r2 threshold	0.04	14	45.9827	RBC	-0.0106239	0.000879218
haptoglobin	Modified LD-pruning	r2 threshold	0.06	14	51.6478	RBC	-0.011045	0.000857466
haptoglobin	Modified LD-pruning	r2 threshold	0.08	18	50.806	RBC	-0.0113581	0.00086099
haptoglobin	Modified LD-pruning	r2 threshold	0.1	22	51.0984	RBC	-0.0111417	0.00085999
haptoglobin	Modified LD-pruning	r2 threshold	0.12	26	51.3256	RBC	-0.0111648	0.000858752
haptoglobin	Modified LD-pruning	r2 threshold	0.14	32	51.5107	RBC	-0.0112273	0.000857673
haptoglobin	Modified LD-pruning	r2 threshold	0.16	34	51.1792	RBC	-0.0111483	0.000857083
haptoglobin	Modified LD-pruning	r2 threshold	0.18	39	51.4111	RBC	-0.0110746	0.000856335
haptoglobin	Modified LD-pruning	r2 threshold	0.2	36	51.4566	RBC	-0.0112532	0.000854422
haptoglobin	Modified LD-pruning	r2 threshold	0.22	45	52.0716	RBC	-0.0112339	0.000853143
haptoglobin	Modified LD-pruning	r2 threshold	0.24	50	52.7211	RBC	-0.0110703	0.000847798
haptoglobin	Modified LD-pruning	r2 threshold	0.26	53	52.5913	RBC	-0.0110669	0.000847242
haptoglobin	Modified LD-pruning	r2 threshold	0.28	55	52.9281	RBC	-0.0110387	0.000842
haptoglobin	Modified LD-pruning	r2 threshold	0.3	58	53.0107	RBC	-0.0110229	0.000841112
haptoglobin	Modified LD-pruning	r2 threshold	0.32	59	53.0146	RBC	-0.0111308	0.00084099
haptoglobin	Modified LD-pruning	r2 threshold	0.34	65	53.3019	RBC	-0.010993	0.000837458
haptoglobin	Modified LD-pruning	r2 threshold	0.36	67	53.8229	RBC	-0.0105305	0.00083317
haptoglobin	Modified LD-pruning	r2 threshold	0.38	73	53.6832	RBC	-0.0107758	0.000837452
haptoglobin	Modified LD-pruning	r2 threshold	0.4	74	53.797	RBC	-0.0109309	0.000836467
haptoglobin	Modified LD-pruning	r2 threshold	0.42	81	54.1651	RBC	-0.0105579	0.000829359
haptoglobin	Modified LD-pruning	r2 threshold	0.44	82	53.9097	RBC	-0.0104303	0.000827776
haptoglobin	Modified LD-pruning	r2 threshold	0.46	90	54.3499	RBC	-0.0104111	0.000828241
haptoglobin	Modified LD-pruning	r2 threshold	0.48	94	54.6384	RBC	-0.0103227	0.000823544
haptoglobin	Modified LD-pruning	r2 threshold	0.5	102	54.705	RBC	-0.0101943	0.000821826
haptoglobin	Modified LD-pruning	r2 threshold	0.52	104	54.9028	RBC	-0.0101485	0.000821244
haptoglobin	Modified LD-pruning	r2 threshold	0.54	105	54.9934	RBC	-0.010051	0.000821561
haptoglobin	Modified LD-pruning	r2 threshold	0.56	108	55.3954	RBC	-0.0102641	0.000817973
haptoglobin	Modified LD-pruning	r2 threshold	0.58	111	55.8521	RBC	-0.00979516	0.000809411
haptoglobin	Modified LD-pruning	r2 threshold	0.6	118	56.1528	RBC	-0.00992044	0.000808607
haptoglobin	Modified LD-pruning	r2 threshold	0.62	119	56.5171	RBC	-0.00939852	0.000806149
haptoglobin	Modified LD-pruning	r2 threshold	0.64	126	56.5815	RBC	-0.00934686	0.000798636
haptoglobin	Modified LD-pruning	r2 threshold	0.66	133	57.1271	RBC	-0.00931639	0.000796747
haptoglobin	Modified LD-pruning	r2 threshold	0.68	132	57.2184	RBC	-0.00933456	0.00079748
haptoglobin	Modified LD-pruning	r2 threshold	0.7	143	57.8219	RBC	-0.00922696	0.000794854
haptoglobin	Modified LD-pruning	r2 threshold	0.72	144	57.7942	RBC	-0.00936181	0.000796587
haptoglobin	Modified LD-pruning	r2 threshold	0.74	161	62.101	RBC	-0.009505	0.000791039
haptoglobin	Modified LD-pruning	r2 threshold	0.76	168	67.8694	RBC	-0.00903617	0.000780576
haptoglobin	Modified LD-pruning	r2 threshold	0.78	170	68.0814	RBC	-0.0093589	0.000773395
haptoglobin	Modified LD-pruning	r2 threshold	0.8	190	72.0271	RBC	-0.00893287	0.00064679
haptoglobin	COJO	collinearity	0.1	6	47.4747	RBC	-0.0109864	0.000864071
haptoglobin	COJO	collinearity	0.2	6	48.2882	RBC	-0.0111257	0.000855607
haptoglobin	COJO	collinearity	0.3	7	48.9485	RBC	-0.0112041	0.000850414
haptoglobin	COJO	collinearity	0.4	7	48.9485	RBC	-0.0112041	0.000850414
haptoglobin	COJO	collinearity	0.5	7	48.9485	RBC	-0.0112041	0.000850414
haptoglobin	COJO	collinearity	0.6	7	48.9485	RBC	-0.0112041	0.000850414
haptoglobin	COJO	collinearity	0.7	7	48.9485	RBC	-0.0112041	0.000850414
haptoglobin	COJO	collinearity	0.8	7	48.9485	RBC	-0.0112041	0.000850414
haptoglobin	COJO	collinearity	0.9	7	48.9485	RBC	-0.0112041	0.000850414
haptoglobin	PCA	ldvar	90	6	33.8603	RBC	-0.0117573	0.00108685
haptoglobin	PCA	ldvar	91	6	33.8603	RBC	-0.011738	0.00108372
haptoglobin	PCA	ldvar	92	7	34.1294	RBC	-0.011738	0.00108372
haptoglobin	PCA	ldvar	93	7	34.1294	RBC	-0.011738	0.00108372
haptoglobin	PCA	ldvar	94	8	40.0499	RBC	-0.0117801	0.00102097
haptoglobin	PCA	ldvar	95	8	40.0499	RBC	-0.0117801	0.00102097
haptoglobin	PCA	ldvar	96	9	46.4057	RBC	-0.0114254	0.000924215
haptoglobin	PCA	ldvar	97	10	46.6566	RBC	-0.0113096	0.000920755
haptoglobin	PCA	ldvar	98	11	48.3695	RBC	-0.0113791	0.000903148
haptoglobin	PCA	ldvar	99	15	49.5619	RBC	-0.0110728	0.000890641
haptoglobin	PCA	ldvar	99.1	16	49.5768	RBC	-0.0110728	0.000890641
haptoglobin	PCA	ldvar	99.2	17	50.2335	RBC	-0.0109127	0.0008837
haptoglobin	PCA	ldvar	99.3	17	50.2335	RBC	-0.010921	0.000883602
haptoglobin	PCA	ldvar	99.4	18	50.2921	RBC	-0.0109524	0.000881616
haptoglobin	PCA	ldvar	99.5	20	50.7614	RBC	-0.0109587	0.000881398
haptoglobin	PCA	ldvar	99.6	21	51.7775	RBC	-0.0109407	0.000867955
haptoglobin	PCA	ldvar	99.7	24	52.0147	RBC	-0.0109281	0.000867844
haptoglobin	PCA	ldvar	99.8	27	52.1566	RBC	-0.0109778	0.000866782
haptoglobin	PCA	ldvar	99.9	34	52.9177	RBC	-0.0110775	0.000861254
haptoglobin	SuSiE	NA	NA	7	48.8541	RBC	-0.0106961	0.000850891

## Sheet: TableS2
Table S2: Proportion of variance in simulated traits with one or two causal variants explained by IVs selected using modified LD-pruning, COJO, SuSiE and PCA.
tuning_val: tuning parameter values; n_rep: number of replicates; q50_niv: median number of IVs; iqr_niv: interquartile range of the number of IVs; q50_R2: median variance explained (%); iqr_R2: interquartile range of the variance explained (%).
0 causal SNP: percentage of replicates containing no true causal SNPs; 1 causal SNP: percentage of replicates containing one true causal SNP; 2 causal SNPs: percentage of replicates containing two true causal SNPs.
When method = TRUE, R² was calculated by regressing the exposure on the true causal variant(s) using individual-level data ; ldvar: proportion of variance in the LD matrix explained by PCs
senario	method	tuning	tuning_val	n_rep	q50_niv	iqr_niv	q50_R2 (%)	iqr_R2	0 causal SNP (%)	1 causal SNP (%)	2 causal SNPs (%)
1 causal SNP	TRUE	NA	NA	100	1	0	40.0109	0.595642	0	100	NA
1 causal SNP	Modified LD-pruning	r2 threshold	0	100	1	0	40.0109	0.595642	100	0	NA
1 causal SNP	Modified LD-pruning	r2 threshold	0.02	100	5	2	40.0667	0.606115	100	0	NA
1 causal SNP	Modified LD-pruning	r2 threshold	0.04	100	8	1	40.0684	0.604549	100	0	NA
1 causal SNP	Modified LD-pruning	r2 threshold	0.06	100	8	1	40.067	0.585214	100	0	NA
1 causal SNP	Modified LD-pruning	r2 threshold	0.08	100	10	2	40.0879	0.591783	100	0	NA
1 causal SNP	Modified LD-pruning	r2 threshold	0.1	100	12	3	40.0925	0.589364	100	0	NA
1 causal SNP	Modified LD-pruning	r2 threshold	0.12	100	13	2	40.1005	0.594267	99	1	NA
1 causal SNP	Modified LD-pruning	r2 threshold	0.14	100	14	2.25	40.1094	0.581536	96	4	NA
1 causal SNP	Modified LD-pruning	r2 threshold	0.16	100	15	2	40.1105	0.592597	99	1	NA
1 causal SNP	Modified LD-pruning	r2 threshold	0.18	100	17	2.25	40.1271	0.585739	97	3	NA
1 causal SNP	Modified LD-pruning	r2 threshold	0.2	100	18	4	40.137	0.58738	94	6	NA
1 causal SNP	Modified LD-pruning	r2 threshold	0.22	100	20	4	40.1508	0.607959	98	2	NA
1 causal SNP	Modified LD-pruning	r2 threshold	0.24	100	21.5	4.25	40.1478	0.613835	96	4	NA
1 causal SNP	Modified LD-pruning	r2 threshold	0.26	100	23	6	40.1659	0.623682	97	3	NA
1 causal SNP	Modified LD-pruning	r2 threshold	0.28	100	24	5	40.1678	0.632574	93	7	NA
1 causal SNP	Modified LD-pruning	r2 threshold	0.3	100	26	6	40.1799	0.62411	96	4	NA
1 causal SNP	Modified LD-pruning	r2 threshold	0.32	100	27	6	40.1886	0.620692	98	2	NA
1 causal SNP	Modified LD-pruning	r2 threshold	0.34	100	28	6	40.1913	0.615406	98	2	NA
1 causal SNP	Modified LD-pruning	r2 threshold	0.36	100	29.5	6	40.2074	0.617406	97	3	NA
1 causal SNP	Modified LD-pruning	r2 threshold	0.38	100	30.5	6	40.2161	0.633875	97	3	NA
1 causal SNP	Modified LD-pruning	r2 threshold	0.4	100	31.5	6	40.2088	0.632377	95	5	NA
1 causal SNP	Modified LD-pruning	r2 threshold	0.42	100	33	7	40.2159	0.630423	98	2	NA
1 causal SNP	Modified LD-pruning	r2 threshold	0.44	100	34	6.25	40.2313	0.626636	98	2	NA
1 causal SNP	Modified LD-pruning	r2 threshold	0.46	100	35	8.25	40.2406	0.662558	100	0	NA
1 causal SNP	Modified LD-pruning	r2 threshold	0.48	100	37	8	40.2372	0.665245	98	2	NA
1 causal SNP	Modified LD-pruning	r2 threshold	0.5	100	39	9	40.2609	0.651988	98	2	NA
1 causal SNP	Modified LD-pruning	r2 threshold	0.52	100	40	10.25	40.2504	0.626486	98	2	NA
1 causal SNP	Modified LD-pruning	r2 threshold	0.54	100	42	8	40.2722	0.653139	100	0	NA
1 causal SNP	Modified LD-pruning	r2 threshold	0.56	100	43	8	40.2803	0.6198	99	1	NA
1 causal SNP	Modified LD-pruning	r2 threshold	0.58	100	44	9.25	40.2868	0.641903	98	2	NA
1 causal SNP	Modified LD-pruning	r2 threshold	0.6	100	45	9.25	40.2889	0.619445	97	3	NA
1 causal SNP	Modified LD-pruning	r2 threshold	0.62	100	46	9.25	40.2885	0.630253	98	2	NA
1 causal SNP	Modified LD-pruning	r2 threshold	0.64	100	48	10	40.3003	0.631324	97	3	NA
1 causal SNP	Modified LD-pruning	r2 threshold	0.66	100	49	11	40.3198	0.624303	97	3	NA
1 causal SNP	Modified LD-pruning	r2 threshold	0.68	100	49.5	9.25	40.3312	0.62028	95	5	NA
1 causal SNP	Modified LD-pruning	r2 threshold	0.7	100	51.5	9.25	40.3388	0.617917	98	2	NA
1 causal SNP	Modified LD-pruning	r2 threshold	0.72	100	55	9	40.3561	0.617561	95	5	NA
1 causal SNP	Modified LD-pruning	r2 threshold	0.74	100	57	10.25	40.3626	0.615833	96	4	NA
1 causal SNP	Modified LD-pruning	r2 threshold	0.76	100	55	10	40.361	0.628499	97	3	NA
1 causal SNP	Modified LD-pruning	r2 threshold	0.78	100	58.5	11.25	40.376	0.615216	97	3	NA
1 causal SNP	Modified LD-pruning	r2 threshold	0.8	100	62	11.25	40.3923	0.617859	98	2	NA
1 causal SNP	COJO	collinearity	0.1	100	4	1	40.0208	0.598993	100	0	NA
1 causal SNP	COJO	collinearity	0.2	100	4	2	40.0284	0.592261	100	0	NA
1 causal SNP	COJO	collinearity	0.3	100	7	1	40.052	0.590113	100	0	NA
1 causal SNP	COJO	collinearity	0.4	100	8	1	40.0457	0.591316	100	0	NA
1 causal SNP	COJO	collinearity	0.5	100	12	1	40.0577	0.598931	100	0	NA
1 causal SNP	COJO	collinearity	0.6	100	8	1	40.0482	0.583358	100	0	NA
1 causal SNP	COJO	collinearity	0.7	100	12	5	40.0668	0.61102	100	0	NA
1 causal SNP	COJO	collinearity	0.8	100	17	5	40.1011	0.613964	100	0	NA
1 causal SNP	COJO	collinearity	0.9	100	20	4	40.1189	0.62521	100	0	NA
1 causal SNP	PCA	ldvar	90	100	1	0	37.4418	0.736264	100	0	NA
1 causal SNP	PCA	ldvar	91	100	1	0	37.4418	0.736264	100	0	NA
1 causal SNP	PCA	ldvar	92	100	1	0	37.4418	0.736264	100	0	NA
1 causal SNP	PCA	ldvar	93	100	1	0	37.4418	0.736264	100	0	NA
1 causal SNP	PCA	ldvar	94	100	1	0	37.4418	0.736264	100	0	NA
1 causal SNP	PCA	ldvar	95	100	1	0	37.4418	0.736264	100	0	NA
1 causal SNP	PCA	ldvar	96	100	1	0	37.4418	0.736264	100	0	NA
1 causal SNP	PCA	ldvar	97	100	1	0	37.4418	0.736264	100	0	NA
1 causal SNP	PCA	ldvar	98	100	1	0	37.4418	0.736264	100	0	NA
1 causal SNP	PCA	ldvar	99	100	2	0	38.3077	1.00889	100	0	NA
1 causal SNP	PCA	ldvar	99.1	100	2	0	38.4894	0.713994	100	0	NA
1 causal SNP	PCA	ldvar	99.2	100	2	1	38.4993	0.705705	100	0	NA
1 causal SNP	PCA	ldvar	99.3	100	3	1	38.5159	0.687794	100	0	NA
1 causal SNP	PCA	ldvar	99.4	100	3	0	38.74	0.68834	100	0	NA
1 causal SNP	PCA	ldvar	99.5	100	4	1	39.0497	0.812732	100	0	NA
1 causal SNP	PCA	ldvar	99.6	100	4	0	39.2763	0.845748	100	0	NA
1 causal SNP	PCA	ldvar	99.7	100	5	0	39.3566	0.646605	100	0	NA
1 causal SNP	PCA	ldvar	99.8	100	6	1	39.3734	0.648594	100	0	NA
1 causal SNP	PCA	ldvar	99.9	100	7	1	39.562	0.657992	100	0	NA
1 causal SNP	SuSiE	NA	NA	100	1	0	40.0109	0.595642	100	0	NA
2 causal SNPs	TRUE	NA	NA	100	2	0	40.0733	0.752446	0	0	100
2 causal SNPs	Modified LD-pruning	r2 threshold	0	100	1	0	30.3527	0.512124	47	53	0
2 causal SNPs	Modified LD-pruning	r2 threshold	0.02	100	10	5	32.9865	7.34274	47	53	0
2 causal SNPs	Modified LD-pruning	r2 threshold	0.04	100	11	3	33.8396	6.53388	47	53	0
2 causal SNPs	Modified LD-pruning	r2 threshold	0.06	100	12	2	34.3493	5.88901	47	53	0
2 causal SNPs	Modified LD-pruning	r2 threshold	0.08	100	16	3	34.3074	1.376	47	53	0
2 causal SNPs	Modified LD-pruning	r2 threshold	0.1	100	19	3	34.6511	2.46492	47	53	0
2 causal SNPs	Modified LD-pruning	r2 threshold	0.12	100	20	2	34.7405	2.4374	47	53	0
2 causal SNPs	Modified LD-pruning	r2 threshold	0.14	100	24	3	36.5837	0.956194	47	53	0
2 causal SNPs	Modified LD-pruning	r2 threshold	0.16	100	25	3	37.1883	0.719421	47	53	0
2 causal SNPs	Modified LD-pruning	r2 threshold	0.18	100	28	3	37.4223	0.717471	47	53	0
2 causal SNPs	Modified LD-pruning	r2 threshold	0.2	100	30	4	38.5511	0.777371	47	53	0
2 causal SNPs	Modified LD-pruning	r2 threshold	0.22	100	32	4	38.8793	0.620724	45	55	0
2 causal SNPs	Modified LD-pruning	r2 threshold	0.24	100	32	4.25	39.2892	0.914363	46	54	0
2 causal SNPs	Modified LD-pruning	r2 threshold	0.26	100	29	5	40.2324	0.739316	0	99	1
2 causal SNPs	Modified LD-pruning	r2 threshold	0.28	100	31	5	40.2387	0.717561	0	95	5
2 causal SNPs	Modified LD-pruning	r2 threshold	0.3	100	34	5	40.2577	0.711396	0	96	4
2 causal SNPs	Modified LD-pruning	r2 threshold	0.32	100	35	7	40.2598	0.713372	0	95	5
2 causal SNPs	Modified LD-pruning	r2 threshold	0.34	100	36	5	40.2634	0.698777	0	96	4
2 causal SNPs	Modified LD-pruning	r2 threshold	0.36	100	39	7.25	40.2833	0.686296	0	96	4
2 causal SNPs	Modified LD-pruning	r2 threshold	0.38	100	40	6.25	40.2834	0.715275	0	97	3
2 causal SNPs	Modified LD-pruning	r2 threshold	0.4	100	40.5	6	40.2956	0.690859	0	94	6
2 causal SNPs	Modified LD-pruning	r2 threshold	0.42	100	42	6	40.3092	0.700231	0	92	8
2 causal SNPs	Modified LD-pruning	r2 threshold	0.44	100	45	7	40.3196	0.696918	0	96	4
2 causal SNPs	Modified LD-pruning	r2 threshold	0.46	100	45.5	9.25	40.3173	0.706249	0	99	1
2 causal SNPs	Modified LD-pruning	r2 threshold	0.48	100	48.5	7.75	40.332	0.733528	0	99	1
2 causal SNPs	Modified LD-pruning	r2 threshold	0.5	100	49	8	40.3358	0.728053	0	95	5
2 causal SNPs	Modified LD-pruning	r2 threshold	0.52	100	51	9	40.3387	0.70128	0	97	3
2 causal SNPs	Modified LD-pruning	r2 threshold	0.54	100	52	9	40.3534	0.693464	0	100	0
2 causal SNPs	Modified LD-pruning	r2 threshold	0.56	100	55.5	7.25	40.3646	0.725605	0	100	0
2 causal SNPs	Modified LD-pruning	r2 threshold	0.58	100	58	8.5	40.3794	0.682074	0	98	2
2 causal SNPs	Modified LD-pruning	r2 threshold	0.6	100	58.5	10	40.3862	0.685055	0	100	0
2 causal SNPs	Modified LD-pruning	r2 threshold	0.62	100	60	9.5	40.3959	0.676939	0	98	2
2 causal SNPs	Modified LD-pruning	r2 threshold	0.64	100	60.5	10	40.3961	0.672282	0	98	2
2 causal SNPs	Modified LD-pruning	r2 threshold	0.66	100	62	10	40.4106	0.671306	0	99	1
2 causal SNPs	Modified LD-pruning	r2 threshold	0.68	100	65	9.25	40.4161	0.674913	0	97	3
2 causal SNPs	Modified LD-pruning	r2 threshold	0.7	100	68.5	11	40.4298	0.678747	0	99	1
2 causal SNPs	Modified LD-pruning	r2 threshold	0.72	100	69	10	40.447	0.678422	0	97	3
2 causal SNPs	Modified LD-pruning	r2 threshold	0.74	100	73	9	40.4646	0.680498	0	99	1
2 causal SNPs	Modified LD-pruning	r2 threshold	0.76	100	75	13.25	40.4645	0.646095	0	96	4
2 causal SNPs	Modified LD-pruning	r2 threshold	0.78	100	77	10.5	40.4881	0.663833	0	98	2
2 causal SNPs	Modified LD-pruning	r2 threshold	0.8	100	80	10.25	40.5125	0.656171	0	99	1
2 causal SNPs	COJO	collinearity	0.1	100	6	1	34.5492	5.22419	47	53	0
2 causal SNPs	COJO	collinearity	0.2	100	6	1	35.9789	1.12205	47	53	0
2 causal SNPs	COJO	collinearity	0.3	100	9	1	36.5345	0.751868	47	53	0
2 causal SNPs	COJO	collinearity	0.4	100	10	1.25	36.6213	0.790586	47	53	0
2 causal SNPs	COJO	collinearity	0.5	100	10	1	37.5903	2.78267	44	56	0
2 causal SNPs	COJO	collinearity	0.6	100	12	2	40.1227	0.724972	0	100	0
2 causal SNPs	COJO	collinearity	0.7	100	14	2	40.128	0.69819	0	100	0
2 causal SNPs	COJO	collinearity	0.8	100	17	3.25	40.1414	0.73278	0	100	0
2 causal SNPs	COJO	collinearity	0.9	100	25	3	40.1684	0.739408	0	100	0
2 causal SNPs	PCA	ldvar	90	100	2	0	33.991	0.741626	0	100	0
2 causal SNPs	PCA	ldvar	91	100	2	0	33.991	0.741626	0	100	0
2 causal SNPs	PCA	ldvar	92	100	2	0	33.991	0.741626	0	100	0
2 causal SNPs	PCA	ldvar	93	100	2	0	33.991	0.741626	0	100	0
2 causal SNPs	PCA	ldvar	94	100	2	0	33.991	0.741626	0	100	0
2 causal SNPs	PCA	ldvar	95	100	2	0	33.991	0.741626	0	100	0
2 causal SNPs	PCA	ldvar	96	100	2	0	34.0319	0.718854	0	100	0
2 causal SNPs	PCA	ldvar	97	100	3	0	34.6029	0.86066	0	100	0
2 causal SNPs	PCA	ldvar	98	100	3	0	34.8091	0.981007	0	100	0
2 causal SNPs	PCA	ldvar	99	100	5	0	38.7668	0.870228	0	100	0
2 causal SNPs	PCA	ldvar	99.1	100	6	1	38.9855	0.776606	0	100	0
2 causal SNPs	PCA	ldvar	99.2	100	6	0	39.186	0.878295	0	100	0
2 causal SNPs	PCA	ldvar	99.3	100	7	1	39.2199	0.886687	0	100	0
2 causal SNPs	PCA	ldvar	99.4	100	7	0	39.2882	0.841209	0	100	0
2 causal SNPs	PCA	ldvar	99.5	100	8	0	39.3002	0.792683	0	100	0
2 causal SNPs	PCA	ldvar	99.6	100	9	0.25	39.3202	0.799058	0	100	0
2 causal SNPs	PCA	ldvar	99.7	100	10	1	39.3547	0.829496	0	100	0
2 causal SNPs	PCA	ldvar	99.8	100	11	0	39.4288	0.848504	0	100	0
2 causal SNPs	PCA	ldvar	99.9	100	13	0	39.6943	0.771662	0	100	0
2 causal SNPs	SuSiE	NA	NA	100	2	0	40.0371	0.748502	47	53	0

## Sheet: TableS3
Table S3: Information on 15 Gene Regions
gene	protein	chr	pos_grch37 (NCBI gene)	#cis-pQTL*	Explained variance (%) lead cis-pQTL*	Explained variance (%) all cis-pQTL(s)*	Explained variance (%) non-lead cis-pQTL(s)	Lead cis-pQTL's share of total cis-pQTL(s) R2 (%)	non-lead cis-pQTL's share of total cis-pQTL(s) R2 (%)	GWAS catalogue summary stats file	#snps
IL17RA	Interleukin-17 receptor A	22	(17565890:17596583)	9	35.1	49.1	14	71.5	28.52	GCST90019425_buildGRCh37.tsv	6244
SDF2	Stromal cell-derived factor 2	17	(26975364:26989212)	1	5.1	5.1	0	100	0	GCST90019393_buildGRCh37.tsv	3727
SAA1	Serum amyloid A-1 protein	11	(18287811:18291514)	3	9	11.5	2.5	77.9	22.05	GCST90019394_buildGRCh37.tsv	4968
GRPEL1	GrpE protein homolog 1, mitochondrial	4	(7060622:7069791)	1	1.6	1.6	0	100	0	GCST90019467_buildGRCh37.tsv	7532
PLOD2	Procollagen-lysine,2-oxoglutarate 5-dioxygenase 2	3	(145787227:145878971)	2	3.5	4	0.6	86.2	13.82	GCST90019466_buildGRCh37.tsv	6487
FGG	Fibrinogen gamma chain	4	(155525288:155533808)	1	2.2	2.2	0	100	0	GCST90019455_buildGRCh37.tsv	5053
GDF15	Growth/differentiation factor 15	19	(18496968:18499986)	2	8.3	14.1	5.9	58.5	41.49	GCST90019447_buildGRCh37.tsv	5260
F2	Thrombin	11	(46740763:46761056)	2	1.6	2.7	1.1	61.1	38.93	GCST90019441_buildGRCh37.tsv	3248
AP2A2	AP-2 complex subunit alpha-2	11	(925870:1012240)	3	0.8	1.8	1	42.7	57.33	GCST90019387_buildGRCh37.tsv	7629
POFUT1	GDP-fucose protein O-fucosyltransferase 1	20	(30795683:30826461)	2	11.1	11.5	0.4	96.6	3.4	GCST90019461_buildGRCh37.tsv	4168
IL2RA	Interleukin-2 receptor subunit alpha	10	(6052652:6104330)	1	0.5	0.5	0	100	0	GCST90019431_buildGRCh37.tsv	6721
CRP	C-reactive protein	1	(159682079:159684379)	2	1.6	2	0.4	80.7	19.26	GCST90019446_buildGRCh37.tsv	5644
SMOC1	SPARC-related modular calcium-binding protein 1	14	(70346133:70499083)	5	4.7	10.2	5.5	46.3	53.73	GCST90019384_buildGRCh37.tsv	6213
LGALS3BP	Galectin-3-binding protein	17	(76967337:76976005)	3	1.7	3.2	1.5	53	46.99	GCST90019456_buildGRCh37.tsv	6977
VWA2	von Willebrand factor A domain-containing protein 2	10	(115999013:116054259)	6	1.4	4.8	3.4	29.9	70.14	GCST90019468_buildGRCh37.tsv	5062
*reported by Pietzner,M. et al 2021

## Sheet: TableS4
Table S4: Proportion of variance in protein levels explained by IVs selected using LD-pruning, COJO, SuSiE and PCA across 15 gene regions.
tuning_val: tuning parameter values; niv: number of IVs; R2: variance explained (%); ldvar: proportion of variance in the LD matrix explained by PCs
gene	method	tuning	tuning_val	niv	R2 (%)
SDF2	Lead	NA	NA	1	4.27451
SDF2	Modified LD-pruning	r2 threshold	0	1	4.27451
SDF2	Modified LD-pruning	r2 threshold	0.02	28	8.51325
SDF2	Modified LD-pruning	r2 threshold	0.04	31	8.73826
SDF2	Modified LD-pruning	r2 threshold	0.06	37	8.91772
SDF2	Modified LD-pruning	r2 threshold	0.08	37	8.93531
SDF2	Modified LD-pruning	r2 threshold	0.1	40	9.13191
SDF2	Modified LD-pruning	r2 threshold	0.12	41	9.19698
SDF2	Modified LD-pruning	r2 threshold	0.14	43	9.1823
SDF2	Modified LD-pruning	r2 threshold	0.16	46	9.26842
SDF2	Modified LD-pruning	r2 threshold	0.18	47	9.15711
SDF2	Modified LD-pruning	r2 threshold	0.2	44	9.11278
SDF2	Modified LD-pruning	r2 threshold	0.22	50	8.93011
SDF2	Modified LD-pruning	r2 threshold	0.24	52	9.23366
SDF2	Modified LD-pruning	r2 threshold	0.26	56	9.42347
SDF2	Modified LD-pruning	r2 threshold	0.28	57	9.42467
SDF2	Modified LD-pruning	r2 threshold	0.3	63	9.64348
SDF2	Modified LD-pruning	r2 threshold	0.32	63	9.62529
SDF2	Modified LD-pruning	r2 threshold	0.34	63	9.70711
SDF2	Modified LD-pruning	r2 threshold	0.36	65	10.1233
SDF2	Modified LD-pruning	r2 threshold	0.38	65	10.1233
SDF2	Modified LD-pruning	r2 threshold	0.4	65	10.1233
SDF2	Modified LD-pruning	r2 threshold	0.42	68	10.1732
SDF2	Modified LD-pruning	r2 threshold	0.44	68	10.1732
SDF2	Modified LD-pruning	r2 threshold	0.46	70	10.2364
SDF2	Modified LD-pruning	r2 threshold	0.48	72	10.2839
SDF2	Modified LD-pruning	r2 threshold	0.5	73	10.2918
SDF2	Modified LD-pruning	r2 threshold	0.52	75	10.3388
SDF2	Modified LD-pruning	r2 threshold	0.54	76	10.4607
SDF2	Modified LD-pruning	r2 threshold	0.56	78	10.4843
SDF2	Modified LD-pruning	r2 threshold	0.58	79	10.4917
SDF2	Modified LD-pruning	r2 threshold	0.6	82	10.8457
SDF2	Modified LD-pruning	r2 threshold	0.62	77	10.6008
SDF2	Modified LD-pruning	r2 threshold	0.64	80	10.7119
SDF2	Modified LD-pruning	r2 threshold	0.66	83	10.7634
SDF2	Modified LD-pruning	r2 threshold	0.68	88	10.8025
SDF2	Modified LD-pruning	r2 threshold	0.7	89	10.8832
SDF2	Modified LD-pruning	r2 threshold	0.72	83	14.4486
SDF2	Modified LD-pruning	r2 threshold	0.74	87	16.3097
SDF2	Modified LD-pruning	r2 threshold	0.76	88	16.3611
SDF2	Modified LD-pruning	r2 threshold	0.78	102	22.0453
SDF2	Modified LD-pruning	r2 threshold	0.8	105	19.8351
SDF2	COJO	collinearity	0.1	9	7.71709
SDF2	COJO	collinearity	0.2	9	7.71709
SDF2	COJO	collinearity	0.3	10	7.69092
SDF2	COJO	collinearity	0.4	10	7.69092
SDF2	COJO	collinearity	0.5	10	7.69092
SDF2	COJO	collinearity	0.6	10	7.69092
SDF2	COJO	collinearity	0.7	10	7.69092
SDF2	COJO	collinearity	0.8	10	7.69092
SDF2	COJO	collinearity	0.9	10	7.69092
SDF2	PCA	ldvar	90	1	4.777
SDF2	PCA	ldvar	91	2	4.77773
SDF2	PCA	ldvar	92	2	4.77773
SDF2	PCA	ldvar	93	2	4.77773
SDF2	PCA	ldvar	94	2	4.77773
SDF2	PCA	ldvar	95	3	4.90354
SDF2	PCA	ldvar	96	3	4.90354
SDF2	PCA	ldvar	97	5	4.90921
SDF2	PCA	ldvar	98	6	4.91383
SDF2	PCA	ldvar	99	10	5.83581
SDF2	PCA	ldvar	99.1	10	5.83581
SDF2	PCA	ldvar	99.2	11	5.94809
SDF2	PCA	ldvar	99.3	12	5.98285
SDF2	PCA	ldvar	99.4	12	5.98285
SDF2	PCA	ldvar	99.5	14	6.41182
SDF2	PCA	ldvar	99.6	15	6.43054
SDF2	PCA	ldvar	99.7	18	6.53367
SDF2	PCA	ldvar	99.8	21	6.56947
SDF2	PCA	ldvar	99.9	27	7.14904
SDF2	SuSiE	NA	NA	4	7.22668
SAA1	Lead	NA	NA	1	8.84118
SAA1	Modified LD-pruning	r2 threshold	0	1	8.84118
SAA1	Modified LD-pruning	r2 threshold	0.02	41	17.2061
SAA1	Modified LD-pruning	r2 threshold	0.04	44	17.4475
SAA1	Modified LD-pruning	r2 threshold	0.06	57	18.0773
SAA1	Modified LD-pruning	r2 threshold	0.08	59	17.7433
SAA1	Modified LD-pruning	r2 threshold	0.1	64	18.2681
SAA1	Modified LD-pruning	r2 threshold	0.12	70	18.3533
SAA1	Modified LD-pruning	r2 threshold	0.14	75	18.5732
SAA1	Modified LD-pruning	r2 threshold	0.16	78	18.5835
SAA1	Modified LD-pruning	r2 threshold	0.18	83	18.486
SAA1	Modified LD-pruning	r2 threshold	0.2	84	18.4985
SAA1	Modified LD-pruning	r2 threshold	0.22	88	19.1772
SAA1	Modified LD-pruning	r2 threshold	0.24	90	19.0944
SAA1	Modified LD-pruning	r2 threshold	0.26	91	19.2568
SAA1	Modified LD-pruning	r2 threshold	0.28	94	19.4153
SAA1	Modified LD-pruning	r2 threshold	0.3	95	19.5305
SAA1	Modified LD-pruning	r2 threshold	0.32	97	19.5251
SAA1	Modified LD-pruning	r2 threshold	0.34	102	19.644
SAA1	Modified LD-pruning	r2 threshold	0.36	104	19.9091
SAA1	Modified LD-pruning	r2 threshold	0.38	107	20.0165
SAA1	Modified LD-pruning	r2 threshold	0.4	107	20.3187
SAA1	Modified LD-pruning	r2 threshold	0.42	114	20.4554
SAA1	Modified LD-pruning	r2 threshold	0.44	123	20.9799
SAA1	Modified LD-pruning	r2 threshold	0.46	122	21.057
SAA1	Modified LD-pruning	r2 threshold	0.48	126	21.1404
SAA1	Modified LD-pruning	r2 threshold	0.5	122	20.5944
SAA1	Modified LD-pruning	r2 threshold	0.52	126	20.8589
SAA1	Modified LD-pruning	r2 threshold	0.54	133	21.9176
SAA1	Modified LD-pruning	r2 threshold	0.56	138	21.694
SAA1	Modified LD-pruning	r2 threshold	0.58	144	23.1056
SAA1	Modified LD-pruning	r2 threshold	0.6	150	23.7553
SAA1	Modified LD-pruning	r2 threshold	0.62	153	23.8243
SAA1	Modified LD-pruning	r2 threshold	0.64	153	23.8258
SAA1	Modified LD-pruning	r2 threshold	0.66	173	78.8884
SAA1	Modified LD-pruning	r2 threshold	0.68	169	49.2924
SAA1	Modified LD-pruning	r2 threshold	0.7	113	7156.1
SAA1	Modified LD-pruning	r2 threshold	0.72	76	12062.7
SAA1	Modified LD-pruning	r2 threshold	0.74	75	11926.1
SAA1	Modified LD-pruning	r2 threshold	0.76	79	9867.57
SAA1	Modified LD-pruning	r2 threshold	0.78	75	12060.4
SAA1	Modified LD-pruning	r2 threshold	0.8	72	11783.1
SAA1	COJO	collinearity	0.1	17	16.6807
SAA1	COJO	collinearity	0.2	18	16.7919
SAA1	COJO	collinearity	0.3	18	16.7919
SAA1	COJO	collinearity	0.4	18	16.7919
SAA1	COJO	collinearity	0.5	18	16.7919
SAA1	COJO	collinearity	0.6	18	16.7919
SAA1	COJO	collinearity	0.7	18	16.7919
SAA1	COJO	collinearity	0.8	18	16.7919
SAA1	COJO	collinearity	0.9	18	16.7919
SAA1	PCA	ldvar	90	2	6.6535
SAA1	PCA	ldvar	91	2	6.6535
SAA1	PCA	ldvar	92	2	6.6535
SAA1	PCA	ldvar	93	2	6.6535
SAA1	PCA	ldvar	94	3	7.56576
SAA1	PCA	ldvar	95	3	7.56576
SAA1	PCA	ldvar	96	3	7.56576
SAA1	PCA	ldvar	97	4	7.57184
SAA1	PCA	ldvar	98	5	7.58557
SAA1	PCA	ldvar	99	9	9.13858
SAA1	PCA	ldvar	99.1	9	9.13858
SAA1	PCA	ldvar	99.2	10	9.17592
SAA1	PCA	ldvar	99.3	11	9.21579
SAA1	PCA	ldvar	99.4	13	9.74808
SAA1	PCA	ldvar	99.5	14	9.74927
SAA1	PCA	ldvar	99.6	16	9.83643
SAA1	PCA	ldvar	99.7	19	9.92097
SAA1	PCA	ldvar	99.8	24	10.4354
SAA1	PCA	ldvar	99.9	32	11.718
SAA1	SuSiE	NA	NA	4	11.5952
IL17RA	Lead	NA	NA	1	33.4048
IL17RA	Modified LD-pruning	r2 threshold	0	1	33.4048
IL17RA	Modified LD-pruning	r2 threshold	0.02	106	66.7041
IL17RA	Modified LD-pruning	r2 threshold	0.04	126	68.6028
IL17RA	Modified LD-pruning	r2 threshold	0.06	140	70.2982
IL17RA	Modified LD-pruning	r2 threshold	0.08	151	72.8302
IL17RA	Modified LD-pruning	r2 threshold	0.1	168	76.3971
IL17RA	Modified LD-pruning	r2 threshold	0.12	175	79.1096
IL17RA	Modified LD-pruning	r2 threshold	0.14	187	78.96
IL17RA	Modified LD-pruning	r2 threshold	0.16	194	80.6565
IL17RA	Modified LD-pruning	r2 threshold	0.18	196	80.7779
IL17RA	Modified LD-pruning	r2 threshold	0.2	203	81.0284
IL17RA	Modified LD-pruning	r2 threshold	0.22	213	81.1849
IL17RA	Modified LD-pruning	r2 threshold	0.24	220	81.5956
IL17RA	Modified LD-pruning	r2 threshold	0.26	225	81.7936
IL17RA	Modified LD-pruning	r2 threshold	0.28	236	82.2593
IL17RA	Modified LD-pruning	r2 threshold	0.3	239	82.7404
IL17RA	Modified LD-pruning	r2 threshold	0.32	247	83.2427
IL17RA	Modified LD-pruning	r2 threshold	0.34	251	83.3943
IL17RA	Modified LD-pruning	r2 threshold	0.36	254	82.9261
IL17RA	Modified LD-pruning	r2 threshold	0.38	254	83.9509
IL17RA	Modified LD-pruning	r2 threshold	0.4	259	84.1089
IL17RA	Modified LD-pruning	r2 threshold	0.42	262	84.1145
IL17RA	Modified LD-pruning	r2 threshold	0.44	272	84.1899
IL17RA	Modified LD-pruning	r2 threshold	0.46	275	84.4226
IL17RA	Modified LD-pruning	r2 threshold	0.48	276	84.7622
IL17RA	Modified LD-pruning	r2 threshold	0.5	278	85.791
IL17RA	Modified LD-pruning	r2 threshold	0.52	284	85.5599
IL17RA	Modified LD-pruning	r2 threshold	0.54	292	85.6528
IL17RA	Modified LD-pruning	r2 threshold	0.56	300	85.3977
IL17RA	Modified LD-pruning	r2 threshold	0.58	307	94.9426
IL17RA	Modified LD-pruning	r2 threshold	0.6	316	92.5003
IL17RA	Modified LD-pruning	r2 threshold	0.62	258	3193.21
IL17RA	Modified LD-pruning	r2 threshold	0.64	327	535.15
IL17RA	Modified LD-pruning	r2 threshold	0.66	229	3628.61
IL17RA	Modified LD-pruning	r2 threshold	0.68	205	4033.42
IL17RA	Modified LD-pruning	r2 threshold	0.7	164	5053.15
IL17RA	Modified LD-pruning	r2 threshold	0.72	190	4368.91
IL17RA	Modified LD-pruning	r2 threshold	0.74	148	5598.85
IL17RA	Modified LD-pruning	r2 threshold	0.76	155	5324.82
IL17RA	Modified LD-pruning	r2 threshold	0.78	156	5284.09
IL17RA	Modified LD-pruning	r2 threshold	0.8	179	4629.59
IL17RA	COJO	collinearity	0.1	10	52.3156
IL17RA	COJO	collinearity	0.2	21	66.9181
IL17RA	COJO	collinearity	0.3	39	72.6794
IL17RA	COJO	collinearity	0.4	63	76.1213
IL17RA	COJO	collinearity	0.5	63	76.1567
IL17RA	COJO	collinearity	0.6	60	76.7611
IL17RA	COJO	collinearity	0.7	60	76.7611
IL17RA	COJO	collinearity	0.8	56	76.4927
IL17RA	COJO	collinearity	0.9	64	77.6681
IL17RA	PCA	ldvar	90	4	37.5701
IL17RA	PCA	ldvar	91	5	37.7073
IL17RA	PCA	ldvar	92	5	37.7073
IL17RA	PCA	ldvar	93	5	37.7073
IL17RA	PCA	ldvar	94	5	37.7073
IL17RA	PCA	ldvar	95	6	38.1595
IL17RA	PCA	ldvar	96	7	38.7666
IL17RA	PCA	ldvar	97	8	41.9549
IL17RA	PCA	ldvar	98	11	49.0525
IL17RA	PCA	ldvar	99	18	56.6983
IL17RA	PCA	ldvar	99.1	20	56.8259
IL17RA	PCA	ldvar	99.2	21	56.8289
IL17RA	PCA	ldvar	99.3	23	57.6178
IL17RA	PCA	ldvar	99.4	26	59.0824
IL17RA	PCA	ldvar	99.5	29	59.4156
IL17RA	PCA	ldvar	99.6	33	59.5642
IL17RA	PCA	ldvar	99.7	40	63.4342
IL17RA	PCA	ldvar	99.8	49	65.1159
IL17RA	PCA	ldvar	99.9	68	68.2436
IL17RA	SuSiE	NA	NA	9	56.9661
GRPEL1	Lead	NA	NA	1	1.36229
GRPEL1	Modified LD-pruning	r2 threshold	0	1	1.36229
GRPEL1	Modified LD-pruning	r2 threshold	0.02	12	3.17429
GRPEL1	Modified LD-pruning	r2 threshold	0.04	16	3.32944
GRPEL1	Modified LD-pruning	r2 threshold	0.06	16	3.33277
GRPEL1	Modified LD-pruning	r2 threshold	0.08	16	3.24993
GRPEL1	Modified LD-pruning	r2 threshold	0.1	17	3.30158
GRPEL1	Modified LD-pruning	r2 threshold	0.12	17	3.30083
GRPEL1	Modified LD-pruning	r2 threshold	0.14	19	3.38521
GRPEL1	Modified LD-pruning	r2 threshold	0.16	21	3.38153
GRPEL1	Modified LD-pruning	r2 threshold	0.18	21	3.37603
GRPEL1	Modified LD-pruning	r2 threshold	0.2	26	3.55756
GRPEL1	Modified LD-pruning	r2 threshold	0.22	24	3.56837
GRPEL1	Modified LD-pruning	r2 threshold	0.24	26	3.63459
GRPEL1	Modified LD-pruning	r2 threshold	0.26	26	3.63459
GRPEL1	Modified LD-pruning	r2 threshold	0.28	27	3.65817
GRPEL1	Modified LD-pruning	r2 threshold	0.3	26	3.59577
GRPEL1	Modified LD-pruning	r2 threshold	0.32	27	3.60403
GRPEL1	Modified LD-pruning	r2 threshold	0.34	30	3.68429
GRPEL1	Modified LD-pruning	r2 threshold	0.36	29	3.65178
GRPEL1	Modified LD-pruning	r2 threshold	0.38	32	3.77659
GRPEL1	Modified LD-pruning	r2 threshold	0.4	34	3.886
GRPEL1	Modified LD-pruning	r2 threshold	0.42	29	3.758
GRPEL1	Modified LD-pruning	r2 threshold	0.44	29	3.758
GRPEL1	Modified LD-pruning	r2 threshold	0.46	29	3.758
GRPEL1	Modified LD-pruning	r2 threshold	0.48	32	3.80382
GRPEL1	Modified LD-pruning	r2 threshold	0.5	33	3.81909
GRPEL1	Modified LD-pruning	r2 threshold	0.52	33	3.82363
GRPEL1	Modified LD-pruning	r2 threshold	0.54	37	3.9356
GRPEL1	Modified LD-pruning	r2 threshold	0.56	36	3.91517
GRPEL1	Modified LD-pruning	r2 threshold	0.58	36	3.91517
GRPEL1	Modified LD-pruning	r2 threshold	0.6	36	3.91517
GRPEL1	Modified LD-pruning	r2 threshold	0.62	36	3.94297
GRPEL1	Modified LD-pruning	r2 threshold	0.64	41	3.9718
GRPEL1	Modified LD-pruning	r2 threshold	0.66	35	3.94559
GRPEL1	Modified LD-pruning	r2 threshold	0.68	35	3.92936
GRPEL1	Modified LD-pruning	r2 threshold	0.7	36	4.00664
GRPEL1	Modified LD-pruning	r2 threshold	0.72	36	4.00795
GRPEL1	Modified LD-pruning	r2 threshold	0.74	46	4.15246
GRPEL1	Modified LD-pruning	r2 threshold	0.76	41	4.05782
GRPEL1	Modified LD-pruning	r2 threshold	0.78	50	4.36804
GRPEL1	Modified LD-pruning	r2 threshold	0.8	50	4.36804
GRPEL1	COJO	collinearity	0.1	9	2.74927
GRPEL1	COJO	collinearity	0.2	10	2.86217
GRPEL1	COJO	collinearity	0.3	10	2.86217
GRPEL1	COJO	collinearity	0.4	10	2.86217
GRPEL1	COJO	collinearity	0.5	10	2.86217
GRPEL1	COJO	collinearity	0.6	10	2.86217
GRPEL1	COJO	collinearity	0.7	10	2.86217
GRPEL1	COJO	collinearity	0.8	10	2.86217
GRPEL1	COJO	collinearity	0.9	10	2.86217
GRPEL1	PCA	ldvar	90	3	1.57376
GRPEL1	PCA	ldvar	91	3	1.57376
GRPEL1	PCA	ldvar	92	3	1.57376
GRPEL1	PCA	ldvar	93	3	1.57376
GRPEL1	PCA	ldvar	94	4	1.59317
GRPEL1	PCA	ldvar	95	4	1.59317
GRPEL1	PCA	ldvar	96	5	1.59717
GRPEL1	PCA	ldvar	97	6	1.59911
GRPEL1	PCA	ldvar	98	7	1.61453
GRPEL1	PCA	ldvar	99	9	1.74706
GRPEL1	PCA	ldvar	99.1	10	1.7751
GRPEL1	PCA	ldvar	99.2	10	1.7751
GRPEL1	PCA	ldvar	99.3	11	1.78072
GRPEL1	PCA	ldvar	99.4	11	1.78072
GRPEL1	PCA	ldvar	99.5	12	1.79321
GRPEL1	PCA	ldvar	99.6	13	1.9037
GRPEL1	PCA	ldvar	99.7	15	2.04947
GRPEL1	PCA	ldvar	99.8	17	2.05858
GRPEL1	PCA	ldvar	99.9	19	2.12351
GRPEL1	SuSiE	NA	NA	1	1.36229
PLOD2	Lead	NA	NA	1	3.27742
PLOD2	Modified LD-pruning	r2 threshold	0	1	3.27742
PLOD2	Modified LD-pruning	r2 threshold	0.02	37	8.38381
PLOD2	Modified LD-pruning	r2 threshold	0.04	43	8.78613
PLOD2	Modified LD-pruning	r2 threshold	0.06	47	8.95585
PLOD2	Modified LD-pruning	r2 threshold	0.08	53	9.36099
PLOD2	Modified LD-pruning	r2 threshold	0.1	56	9.41245
PLOD2	Modified LD-pruning	r2 threshold	0.12	58	9.6932
PLOD2	Modified LD-pruning	r2 threshold	0.14	62	9.78185
PLOD2	Modified LD-pruning	r2 threshold	0.16	63	10.1856
PLOD2	Modified LD-pruning	r2 threshold	0.18	65	10.2657
PLOD2	Modified LD-pruning	r2 threshold	0.2	65	10.2657
PLOD2	Modified LD-pruning	r2 threshold	0.22	70	10.2722
PLOD2	Modified LD-pruning	r2 threshold	0.24	70	10.2729
PLOD2	Modified LD-pruning	r2 threshold	0.26	72	10.3269
PLOD2	Modified LD-pruning	r2 threshold	0.28	72	10.3269
PLOD2	Modified LD-pruning	r2 threshold	0.3	76	10.4766
PLOD2	Modified LD-pruning	r2 threshold	0.32	77	10.4815
PLOD2	Modified LD-pruning	r2 threshold	0.34	79	10.5014
PLOD2	Modified LD-pruning	r2 threshold	0.36	80	10.4438
PLOD2	Modified LD-pruning	r2 threshold	0.38	84	10.5142
PLOD2	Modified LD-pruning	r2 threshold	0.4	85	10.58
PLOD2	Modified LD-pruning	r2 threshold	0.42	87	10.6723
PLOD2	Modified LD-pruning	r2 threshold	0.44	88	10.7016
PLOD2	Modified LD-pruning	r2 threshold	0.46	92	10.7373
PLOD2	Modified LD-pruning	r2 threshold	0.48	92	10.7827
PLOD2	Modified LD-pruning	r2 threshold	0.5	92	10.7827
PLOD2	Modified LD-pruning	r2 threshold	0.52	93	11.0103
PLOD2	Modified LD-pruning	r2 threshold	0.54	92	11.039
PLOD2	Modified LD-pruning	r2 threshold	0.56	93	11.0936
PLOD2	Modified LD-pruning	r2 threshold	0.58	94	11.1085
PLOD2	Modified LD-pruning	r2 threshold	0.6	94	11.11
PLOD2	Modified LD-pruning	r2 threshold	0.62	99	11.1806
PLOD2	Modified LD-pruning	r2 threshold	0.64	98	11.1438
PLOD2	Modified LD-pruning	r2 threshold	0.66	98	11.1771
PLOD2	Modified LD-pruning	r2 threshold	0.68	102	11.2816
PLOD2	Modified LD-pruning	r2 threshold	0.7	101	11.4115
PLOD2	Modified LD-pruning	r2 threshold	0.72	101	11.4115
PLOD2	Modified LD-pruning	r2 threshold	0.74	107	11.8365
PLOD2	Modified LD-pruning	r2 threshold	0.76	106	11.9665
PLOD2	Modified LD-pruning	r2 threshold	0.78	111	12.5287
PLOD2	Modified LD-pruning	r2 threshold	0.8	111	11.8631
PLOD2	COJO	collinearity	0.1	11	6.66666
PLOD2	COJO	collinearity	0.2	13	7.11428
PLOD2	COJO	collinearity	0.3	13	7.11428
PLOD2	COJO	collinearity	0.4	14	7.23409
PLOD2	COJO	collinearity	0.5	14	7.23409
PLOD2	COJO	collinearity	0.6	14	7.23409
PLOD2	COJO	collinearity	0.7	14	7.23409
PLOD2	COJO	collinearity	0.8	14	7.23409
PLOD2	COJO	collinearity	0.9	14	7.23409
PLOD2	PCA	ldvar	90	3	4.39615
PLOD2	PCA	ldvar	91	3	4.39615
PLOD2	PCA	ldvar	92	4	4.69786
PLOD2	PCA	ldvar	93	4	4.69786
PLOD2	PCA	ldvar	94	5	4.7305
PLOD2	PCA	ldvar	95	5	4.7305
PLOD2	PCA	ldvar	96	6	4.92899
PLOD2	PCA	ldvar	97	8	4.98257
PLOD2	PCA	ldvar	98	11	5.18974
PLOD2	PCA	ldvar	99	16	5.59041
PLOD2	PCA	ldvar	99.1	18	5.8287
PLOD2	PCA	ldvar	99.2	20	5.8692
PLOD2	PCA	ldvar	99.3	21	5.89799
PLOD2	PCA	ldvar	99.4	24	6.0197
PLOD2	PCA	ldvar	99.5	26	6.11608
PLOD2	PCA	ldvar	99.6	30	6.51093
PLOD2	PCA	ldvar	99.7	34	6.97028
PLOD2	PCA	ldvar	99.8	39	7.27419
PLOD2	PCA	ldvar	99.9	47	7.45547
PLOD2	SuSiE	NA	NA	5	5.93801
FGG	Lead	NA	NA	1	1.37681
FGG	Modified LD-pruning	r2 threshold	0	1	1.37681
FGG	Modified LD-pruning	r2 threshold	0.02	6	2.91608
FGG	Modified LD-pruning	r2 threshold	0.04	7	2.8887
FGG	Modified LD-pruning	r2 threshold	0.06	7	2.92723
FGG	Modified LD-pruning	r2 threshold	0.08	8	3.31347
FGG	Modified LD-pruning	r2 threshold	0.1	8	3.34118
FGG	Modified LD-pruning	r2 threshold	0.12	9	3.34184
FGG	Modified LD-pruning	r2 threshold	0.14	10	3.37694
FGG	Modified LD-pruning	r2 threshold	0.16	11	3.41121
FGG	Modified LD-pruning	r2 threshold	0.18	11	3.39035
FGG	Modified LD-pruning	r2 threshold	0.2	12	3.43188
FGG	Modified LD-pruning	r2 threshold	0.22	13	3.41539
FGG	Modified LD-pruning	r2 threshold	0.24	14	3.46019
FGG	Modified LD-pruning	r2 threshold	0.26	15	3.50531
FGG	Modified LD-pruning	r2 threshold	0.28	15	3.61373
FGG	Modified LD-pruning	r2 threshold	0.3	16	3.66192
FGG	Modified LD-pruning	r2 threshold	0.32	18	3.63981
FGG	Modified LD-pruning	r2 threshold	0.34	19	3.68119
FGG	Modified LD-pruning	r2 threshold	0.36	19	3.72819
FGG	Modified LD-pruning	r2 threshold	0.38	20	3.74114
FGG	Modified LD-pruning	r2 threshold	0.4	22	3.79802
FGG	Modified LD-pruning	r2 threshold	0.42	23	3.8561
FGG	Modified LD-pruning	r2 threshold	0.44	23	3.8561
FGG	Modified LD-pruning	r2 threshold	0.46	23	3.8561
FGG	Modified LD-pruning	r2 threshold	0.48	23	3.8561
FGG	Modified LD-pruning	r2 threshold	0.5	22	3.78679
FGG	Modified LD-pruning	r2 threshold	0.52	23	3.80923
FGG	Modified LD-pruning	r2 threshold	0.54	24	3.83821
FGG	Modified LD-pruning	r2 threshold	0.56	25	3.86934
FGG	Modified LD-pruning	r2 threshold	0.58	25	3.89069
FGG	Modified LD-pruning	r2 threshold	0.6	25	3.89069
FGG	Modified LD-pruning	r2 threshold	0.62	25	3.89069
FGG	Modified LD-pruning	r2 threshold	0.64	25	3.89069
FGG	Modified LD-pruning	r2 threshold	0.66	25	3.89069
FGG	Modified LD-pruning	r2 threshold	0.68	25	3.87337
FGG	Modified LD-pruning	r2 threshold	0.7	25	3.87337
FGG	Modified LD-pruning	r2 threshold	0.72	25	3.87337
FGG	Modified LD-pruning	r2 threshold	0.74	25	3.87337
FGG	Modified LD-pruning	r2 threshold	0.76	26	3.89489
FGG	Modified LD-pruning	r2 threshold	0.78	26	3.89489
FGG	Modified LD-pruning	r2 threshold	0.8	24	3.8581
FGG	COJO	collinearity	0.1	4	2.76918
FGG	COJO	collinearity	0.2	4	2.76918
FGG	COJO	collinearity	0.3	5	3.21017
FGG	COJO	collinearity	0.4	5	3.21017
FGG	COJO	collinearity	0.5	5	3.21017
FGG	COJO	collinearity	0.6	5	3.21017
FGG	COJO	collinearity	0.7	5	3.21017
FGG	COJO	collinearity	0.8	5	3.21017
FGG	COJO	collinearity	0.9	5	3.21017
FGG	PCA	ldvar	90	3	2.22173
FGG	PCA	ldvar	91	3	2.22173
FGG	PCA	ldvar	92	3	2.22173
FGG	PCA	ldvar	93	3	2.22173
FGG	PCA	ldvar	94	3	2.22173
FGG	PCA	ldvar	95	4	2.78562
FGG	PCA	ldvar	96	4	2.78562
FGG	PCA	ldvar	97	5	2.8036
FGG	PCA	ldvar	98	6	2.84132
FGG	PCA	ldvar	99	8	2.89749
FGG	PCA	ldvar	99.1	9	2.90106
FGG	PCA	ldvar	99.2	9	2.90106
FGG	PCA	ldvar	99.3	9	2.90106
FGG	PCA	ldvar	99.4	10	3.10446
FGG	PCA	ldvar	99.5	11	3.1119
FGG	PCA	ldvar	99.6	12	3.11317
FGG	PCA	ldvar	99.7	13	3.11951
FGG	PCA	ldvar	99.8	14	3.12459
FGG	PCA	ldvar	99.9	16	3.30661
FGG	SuSiE	NA	NA	2	2.51244
F2	Lead	NA	NA	1	1.33526
F2	Modified LD-pruning	r2 threshold	0	1	1.33526
F2	Modified LD-pruning	r2 threshold	0.02	11	4.21768
F2	Modified LD-pruning	r2 threshold	0.04	15	4.39595
F2	Modified LD-pruning	r2 threshold	0.06	16	4.41834
F2	Modified LD-pruning	r2 threshold	0.08	19	4.68436
F2	Modified LD-pruning	r2 threshold	0.1	20	4.76937
F2	Modified LD-pruning	r2 threshold	0.12	20	4.75035
F2	Modified LD-pruning	r2 threshold	0.14	21	5.05053
F2	Modified LD-pruning	r2 threshold	0.16	22	5.07588
F2	Modified LD-pruning	r2 threshold	0.18	22	5.07711
F2	Modified LD-pruning	r2 threshold	0.2	23	4.98724
F2	Modified LD-pruning	r2 threshold	0.22	24	5.05039
F2	Modified LD-pruning	r2 threshold	0.24	24	5.05039
F2	Modified LD-pruning	r2 threshold	0.26	26	5.0791
F2	Modified LD-pruning	r2 threshold	0.28	27	5.06231
F2	Modified LD-pruning	r2 threshold	0.3	27	5.06231
F2	Modified LD-pruning	r2 threshold	0.32	29	5.19127
F2	Modified LD-pruning	r2 threshold	0.34	29	5.19127
F2	Modified LD-pruning	r2 threshold	0.36	29	5.19127
F2	Modified LD-pruning	r2 threshold	0.38	30	5.2587
F2	Modified LD-pruning	r2 threshold	0.4	31	5.27471
F2	Modified LD-pruning	r2 threshold	0.42	33	5.31294
F2	Modified LD-pruning	r2 threshold	0.44	33	5.31412
F2	Modified LD-pruning	r2 threshold	0.46	33	5.31412
F2	Modified LD-pruning	r2 threshold	0.48	33	5.31412
F2	Modified LD-pruning	r2 threshold	0.5	35	5.34017
F2	Modified LD-pruning	r2 threshold	0.52	33	5.30995
F2	Modified LD-pruning	r2 threshold	0.54	35	5.38898
F2	Modified LD-pruning	r2 threshold	0.56	36	5.39939
F2	Modified LD-pruning	r2 threshold	0.58	37	5.47431
F2	Modified LD-pruning	r2 threshold	0.6	37	5.47431
F2	Modified LD-pruning	r2 threshold	0.62	36	5.44452
F2	Modified LD-pruning	r2 threshold	0.64	40	5.51334
F2	Modified LD-pruning	r2 threshold	0.66	38	5.59514
F2	Modified LD-pruning	r2 threshold	0.68	38	5.60439
F2	Modified LD-pruning	r2 threshold	0.7	43	5.75336
F2	Modified LD-pruning	r2 threshold	0.72	43	5.75336
F2	Modified LD-pruning	r2 threshold	0.74	42	5.72878
F2	Modified LD-pruning	r2 threshold	0.76	48	6.64837
F2	Modified LD-pruning	r2 threshold	0.78	53	8.76184
F2	Modified LD-pruning	r2 threshold	0.8	53	8.71091
F2	COJO	collinearity	0.1	5	3.20613
F2	COJO	collinearity	0.2	6	3.27228
F2	COJO	collinearity	0.3	6	3.27228
F2	COJO	collinearity	0.4	6	3.27228
F2	COJO	collinearity	0.5	6	3.27228
F2	COJO	collinearity	0.6	6	3.27228
F2	COJO	collinearity	0.7	6	3.27228
F2	COJO	collinearity	0.8	6	3.27228
F2	COJO	collinearity	0.9	6	3.27228
F2	PCA	ldvar	90	3	2.61283
F2	PCA	ldvar	91	3	2.61283
F2	PCA	ldvar	92	3	2.61283
F2	PCA	ldvar	93	4	2.67315
F2	PCA	ldvar	94	4	2.67315
F2	PCA	ldvar	95	5	2.67789
F2	PCA	ldvar	96	5	2.67789
F2	PCA	ldvar	97	7	2.83457
F2	PCA	ldvar	98	9	2.98381
F2	PCA	ldvar	99	12	3.30348
F2	PCA	ldvar	99.1	12	3.30348
F2	PCA	ldvar	99.2	13	3.63064
F2	PCA	ldvar	99.3	14	3.63794
F2	PCA	ldvar	99.4	15	3.76911
F2	PCA	ldvar	99.5	16	3.7751
F2	PCA	ldvar	99.6	17	3.78723
F2	PCA	ldvar	99.7	19	3.81731
F2	PCA	ldvar	99.8	22	4.09415
F2	PCA	ldvar	99.9	25	4.13253
F2	SuSiE	NA	NA	4	3.55834
GDF15	Lead	NA	NA	1	6.90135
GDF15	Modified LD-pruning	r2 threshold	0	1	6.90135
GDF15	Modified LD-pruning	r2 threshold	0.02	57	17.5036
GDF15	Modified LD-pruning	r2 threshold	0.04	68	18.5393
GDF15	Modified LD-pruning	r2 threshold	0.06	79	21.1363
GDF15	Modified LD-pruning	r2 threshold	0.08	84	21.5764
GDF15	Modified LD-pruning	r2 threshold	0.1	89	21.6767
GDF15	Modified LD-pruning	r2 threshold	0.12	93	21.7366
GDF15	Modified LD-pruning	r2 threshold	0.14	97	22.1039
GDF15	Modified LD-pruning	r2 threshold	0.16	101	22.162
GDF15	Modified LD-pruning	r2 threshold	0.18	104	22.2641
GDF15	Modified LD-pruning	r2 threshold	0.2	110	22.3735
GDF15	Modified LD-pruning	r2 threshold	0.22	119	22.5492
GDF15	Modified LD-pruning	r2 threshold	0.24	116	22.3101
GDF15	Modified LD-pruning	r2 threshold	0.26	122	22.534
GDF15	Modified LD-pruning	r2 threshold	0.28	123	22.8185
GDF15	Modified LD-pruning	r2 threshold	0.3	130	23.0471
GDF15	Modified LD-pruning	r2 threshold	0.32	129	23.1243
GDF15	Modified LD-pruning	r2 threshold	0.34	139	23.3244
GDF15	Modified LD-pruning	r2 threshold	0.36	139	23.5552
GDF15	Modified LD-pruning	r2 threshold	0.38	143	23.6467
GDF15	Modified LD-pruning	r2 threshold	0.4	143	24.8207
GDF15	Modified LD-pruning	r2 threshold	0.42	146	25.0951
GDF15	Modified LD-pruning	r2 threshold	0.44	150	25.1842
GDF15	Modified LD-pruning	r2 threshold	0.46	154	25.291
GDF15	Modified LD-pruning	r2 threshold	0.48	156	24.1686
GDF15	Modified LD-pruning	r2 threshold	0.5	161	24.3696
GDF15	Modified LD-pruning	r2 threshold	0.52	163	24.6852
GDF15	Modified LD-pruning	r2 threshold	0.54	163	24.8414
GDF15	Modified LD-pruning	r2 threshold	0.56	165	24.8619
GDF15	Modified LD-pruning	r2 threshold	0.58	165	24.9595
GDF15	Modified LD-pruning	r2 threshold	0.6	165	24.9595
GDF15	Modified LD-pruning	r2 threshold	0.62	171	25.1186
GDF15	Modified LD-pruning	r2 threshold	0.64	175	25.206
GDF15	Modified LD-pruning	r2 threshold	0.66	175	25.206
GDF15	Modified LD-pruning	r2 threshold	0.68	178	25.3059
GDF15	Modified LD-pruning	r2 threshold	0.7	188	26.3341
GDF15	Modified LD-pruning	r2 threshold	0.72	193	26.47
GDF15	Modified LD-pruning	r2 threshold	0.74	194	26.5892
GDF15	Modified LD-pruning	r2 threshold	0.76	196	26.6621
GDF15	Modified LD-pruning	r2 threshold	0.78	200	26.8256
GDF15	Modified LD-pruning	r2 threshold	0.8	205	27.4207
GDF15	COJO	collinearity	0.1	14	17.5729
GDF15	COJO	collinearity	0.2	13	15.7976
GDF15	COJO	collinearity	0.3	15	17.9309
GDF15	COJO	collinearity	0.4	13	17.8931
GDF15	COJO	collinearity	0.5	13	17.8931
GDF15	COJO	collinearity	0.6	13	17.8931
GDF15	COJO	collinearity	0.7	13	17.8931
GDF15	COJO	collinearity	0.8	13	17.8931
GDF15	COJO	collinearity	0.9	13	17.8931
GDF15	PCA	ldvar	90	4	12.85
GDF15	PCA	ldvar	91	4	12.85
GDF15	PCA	ldvar	92	4	12.85
GDF15	PCA	ldvar	93	5	15.4174
GDF15	PCA	ldvar	94	5	15.4174
GDF15	PCA	ldvar	95	6	15.4228
GDF15	PCA	ldvar	96	7	15.5189
GDF15	PCA	ldvar	97	8	15.8012
GDF15	PCA	ldvar	98	11	15.8855
GDF15	PCA	ldvar	99	17	16.5043
GDF15	PCA	ldvar	99.1	18	16.5856
GDF15	PCA	ldvar	99.2	20	16.6096
GDF15	PCA	ldvar	99.3	22	16.8381
GDF15	PCA	ldvar	99.4	24	16.8472
GDF15	PCA	ldvar	99.5	27	17.0094
GDF15	PCA	ldvar	99.6	31	17.0733
GDF15	PCA	ldvar	99.7	36	17.2599
GDF15	PCA	ldvar	99.8	44	17.6505
GDF15	PCA	ldvar	99.9	60	18.2198
GDF15	SuSiE	NA	NA	3	12.9112
AP2A2	Lead	NA	NA	1	0.775833
AP2A2	Modified LD-pruning	r2 threshold	0	1	0.775833
AP2A2	Modified LD-pruning	r2 threshold	0.02	10	2.38905
AP2A2	Modified LD-pruning	r2 threshold	0.04	12	2.70794
AP2A2	Modified LD-pruning	r2 threshold	0.06	14	2.73124
AP2A2	Modified LD-pruning	r2 threshold	0.08	17	2.98081
AP2A2	Modified LD-pruning	r2 threshold	0.1	18	3.06151
AP2A2	Modified LD-pruning	r2 threshold	0.12	21	3.09779
AP2A2	Modified LD-pruning	r2 threshold	0.14	21	3.19508
AP2A2	Modified LD-pruning	r2 threshold	0.16	23	3.22865
AP2A2	Modified LD-pruning	r2 threshold	0.18	23	3.18999
AP2A2	Modified LD-pruning	r2 threshold	0.2	25	3.14156
AP2A2	Modified LD-pruning	r2 threshold	0.22	25	3.14156
AP2A2	Modified LD-pruning	r2 threshold	0.24	25	3.15857
AP2A2	Modified LD-pruning	r2 threshold	0.26	25	3.18878
AP2A2	Modified LD-pruning	r2 threshold	0.28	26	3.21902
AP2A2	Modified LD-pruning	r2 threshold	0.3	26	3.21902
AP2A2	Modified LD-pruning	r2 threshold	0.32	26	3.21902
AP2A2	Modified LD-pruning	r2 threshold	0.34	26	3.26132
AP2A2	Modified LD-pruning	r2 threshold	0.36	26	3.26132
AP2A2	Modified LD-pruning	r2 threshold	0.38	26	3.26132
AP2A2	Modified LD-pruning	r2 threshold	0.4	27	3.22968
AP2A2	Modified LD-pruning	r2 threshold	0.42	27	3.22968
AP2A2	Modified LD-pruning	r2 threshold	0.44	28	3.26502
AP2A2	Modified LD-pruning	r2 threshold	0.46	29	3.25351
AP2A2	Modified LD-pruning	r2 threshold	0.48	31	3.27707
AP2A2	Modified LD-pruning	r2 threshold	0.5	31	3.29955
AP2A2	Modified LD-pruning	r2 threshold	0.52	33	3.33741
AP2A2	Modified LD-pruning	r2 threshold	0.54	33	3.33741
AP2A2	Modified LD-pruning	r2 threshold	0.56	33	3.33741
AP2A2	Modified LD-pruning	r2 threshold	0.58	34	3.35585
AP2A2	Modified LD-pruning	r2 threshold	0.6	36	3.36819
AP2A2	Modified LD-pruning	r2 threshold	0.62	33	3.42
AP2A2	Modified LD-pruning	r2 threshold	0.64	34	3.38388
AP2A2	Modified LD-pruning	r2 threshold	0.66	37	3.44604
AP2A2	Modified LD-pruning	r2 threshold	0.68	37	3.44604
AP2A2	Modified LD-pruning	r2 threshold	0.7	38	3.44659
AP2A2	Modified LD-pruning	r2 threshold	0.72	38	3.44659
AP2A2	Modified LD-pruning	r2 threshold	0.74	38	3.44659
AP2A2	Modified LD-pruning	r2 threshold	0.76	39	3.47031
AP2A2	Modified LD-pruning	r2 threshold	0.78	39	3.47031
AP2A2	Modified LD-pruning	r2 threshold	0.8	39	3.47031
AP2A2	COJO	collinearity	0.1	5	2.31283
AP2A2	COJO	collinearity	0.2	5	2.31283
AP2A2	COJO	collinearity	0.3	5	2.31283
AP2A2	COJO	collinearity	0.4	5	2.31283
AP2A2	COJO	collinearity	0.5	5	2.31283
AP2A2	COJO	collinearity	0.6	5	2.31283
AP2A2	COJO	collinearity	0.7	5	2.31283
AP2A2	COJO	collinearity	0.8	5	2.31283
AP2A2	COJO	collinearity	0.9	5	2.31283
AP2A2	PCA	ldvar	90	5	1.08812
AP2A2	PCA	ldvar	91	5	1.08812
AP2A2	PCA	ldvar	92	6	1.18168
AP2A2	PCA	ldvar	93	6	1.18168
AP2A2	PCA	ldvar	94	7	1.5425
AP2A2	PCA	ldvar	95	7	1.5425
AP2A2	PCA	ldvar	96	8	1.56512
AP2A2	PCA	ldvar	97	10	2.01121
AP2A2	PCA	ldvar	98	12	2.18862
AP2A2	PCA	ldvar	99	16	2.23406
AP2A2	PCA	ldvar	99.1	17	2.23568
AP2A2	PCA	ldvar	99.2	17	2.23568
AP2A2	PCA	ldvar	99.3	18	2.27404
AP2A2	PCA	ldvar	99.4	19	2.27432
AP2A2	PCA	ldvar	99.5	19	2.27432
AP2A2	PCA	ldvar	99.6	20	2.39502
AP2A2	PCA	ldvar	99.7	21	2.42296
AP2A2	PCA	ldvar	99.8	23	2.45569
AP2A2	PCA	ldvar	99.9	25	2.45841
AP2A2	SuSiE	NA	NA	3	1.59246
IL2RA	Lead	NA	NA	1	0.414782
IL2RA	Modified LD-pruning	r2 threshold	0	1	0.414782
IL2RA	Modified LD-pruning	r2 threshold	0.02	7	1.44992
IL2RA	Modified LD-pruning	r2 threshold	0.04	8	1.52043
IL2RA	Modified LD-pruning	r2 threshold	0.06	8	1.52043
IL2RA	Modified LD-pruning	r2 threshold	0.08	8	1.52043
IL2RA	Modified LD-pruning	r2 threshold	0.1	9	1.54758
IL2RA	Modified LD-pruning	r2 threshold	0.12	9	1.54758
IL2RA	Modified LD-pruning	r2 threshold	0.14	9	1.54758
IL2RA	Modified LD-pruning	r2 threshold	0.16	9	1.54758
IL2RA	Modified LD-pruning	r2 threshold	0.18	10	1.56023
IL2RA	Modified LD-pruning	r2 threshold	0.2	10	1.56023
IL2RA	Modified LD-pruning	r2 threshold	0.22	10	1.56023
IL2RA	Modified LD-pruning	r2 threshold	0.24	10	1.56023
IL2RA	Modified LD-pruning	r2 threshold	0.26	10	1.56023
IL2RA	Modified LD-pruning	r2 threshold	0.28	11	1.59994
IL2RA	Modified LD-pruning	r2 threshold	0.3	11	1.59994
IL2RA	Modified LD-pruning	r2 threshold	0.32	11	1.59994
IL2RA	Modified LD-pruning	r2 threshold	0.34	11	1.59994
IL2RA	Modified LD-pruning	r2 threshold	0.36	11	1.59994
IL2RA	Modified LD-pruning	r2 threshold	0.38	11	1.59994
IL2RA	Modified LD-pruning	r2 threshold	0.4	11	1.59994
IL2RA	Modified LD-pruning	r2 threshold	0.42	11	1.59994
IL2RA	Modified LD-pruning	r2 threshold	0.44	11	1.59404
IL2RA	Modified LD-pruning	r2 threshold	0.46	11	1.59421
IL2RA	Modified LD-pruning	r2 threshold	0.48	13	1.70231
IL2RA	Modified LD-pruning	r2 threshold	0.5	13	1.70231
IL2RA	Modified LD-pruning	r2 threshold	0.52	13	1.7024
IL2RA	Modified LD-pruning	r2 threshold	0.54	13	1.7024
IL2RA	Modified LD-pruning	r2 threshold	0.56	13	1.7024
IL2RA	Modified LD-pruning	r2 threshold	0.58	13	1.70231
IL2RA	Modified LD-pruning	r2 threshold	0.6	13	1.7024
IL2RA	Modified LD-pruning	r2 threshold	0.62	13	1.70231
IL2RA	Modified LD-pruning	r2 threshold	0.64	13	1.7024
IL2RA	Modified LD-pruning	r2 threshold	0.66	13	1.7024
IL2RA	Modified LD-pruning	r2 threshold	0.68	13	1.70231
IL2RA	Modified LD-pruning	r2 threshold	0.7	13	1.7024
IL2RA	Modified LD-pruning	r2 threshold	0.72	13	1.70231
IL2RA	Modified LD-pruning	r2 threshold	0.74	13	1.70231
IL2RA	Modified LD-pruning	r2 threshold	0.76	13	1.7024
IL2RA	Modified LD-pruning	r2 threshold	0.78	13	1.70231
IL2RA	Modified LD-pruning	r2 threshold	0.8	13	1.7024
IL2RA	COJO	collinearity	0.1	6	1.32539
IL2RA	COJO	collinearity	0.2	6	1.32539
IL2RA	COJO	collinearity	0.3	6	1.32539
IL2RA	COJO	collinearity	0.4	6	1.32539
IL2RA	COJO	collinearity	0.5	6	1.32539
IL2RA	COJO	collinearity	0.6	6	1.32539
IL2RA	COJO	collinearity	0.7	6	1.32539
IL2RA	COJO	collinearity	0.8	6	1.32539
IL2RA	COJO	collinearity	0.9	6	1.32539
IL2RA	PCA	ldvar	90	6	0.707077
IL2RA	PCA	ldvar	91	6	0.707077
IL2RA	PCA	ldvar	92	6	0.707077
IL2RA	PCA	ldvar	93	7	0.761125
IL2RA	PCA	ldvar	94	7	0.761125
IL2RA	PCA	ldvar	95	7	0.761125
IL2RA	PCA	ldvar	96	8	1.02881
IL2RA	PCA	ldvar	97	8	1.02881
IL2RA	PCA	ldvar	98	9	1.05765
IL2RA	PCA	ldvar	99	10	1.05787
IL2RA	PCA	ldvar	99.1	10	1.05787
IL2RA	PCA	ldvar	99.2	10	1.05787
IL2RA	PCA	ldvar	99.3	10	1.05787
IL2RA	PCA	ldvar	99.4	10	1.05787
IL2RA	PCA	ldvar	99.5	10	1.05787
IL2RA	PCA	ldvar	99.6	11	1.09137
IL2RA	PCA	ldvar	99.7	11	1.09137
IL2RA	PCA	ldvar	99.8	11	1.09137
IL2RA	PCA	ldvar	99.9	12	1.09662
IL2RA	SuSiE	NA	NA	2	0.567969
POFUT1	Lead	NA	NA	1	6.57496
POFUT1	Modified LD-pruning	r2 threshold	0	1	6.57496
POFUT1	Modified LD-pruning	r2 threshold	0.02	42	21.9302
POFUT1	Modified LD-pruning	r2 threshold	0.04	44	22.1588
POFUT1	Modified LD-pruning	r2 threshold	0.06	50	24.0363
POFUT1	Modified LD-pruning	r2 threshold	0.08	59	24.3974
POFUT1	Modified LD-pruning	r2 threshold	0.1	60	25.1916
POFUT1	Modified LD-pruning	r2 threshold	0.12	61	25.7616
POFUT1	Modified LD-pruning	r2 threshold	0.14	65	25.8503
POFUT1	Modified LD-pruning	r2 threshold	0.16	68	25.9948
POFUT1	Modified LD-pruning	r2 threshold	0.18	69	26.0023
POFUT1	Modified LD-pruning	r2 threshold	0.2	72	26.0572
POFUT1	Modified LD-pruning	r2 threshold	0.22	72	26.148
POFUT1	Modified LD-pruning	r2 threshold	0.24	73	26.1233
POFUT1	Modified LD-pruning	r2 threshold	0.26	74	26.181
POFUT1	Modified LD-pruning	r2 threshold	0.28	74	26.2051
POFUT1	Modified LD-pruning	r2 threshold	0.3	74	26.2133
POFUT1	Modified LD-pruning	r2 threshold	0.32	77	26.3413
POFUT1	Modified LD-pruning	r2 threshold	0.34	78	26.3437
POFUT1	Modified LD-pruning	r2 threshold	0.36	80	26.3795
POFUT1	Modified LD-pruning	r2 threshold	0.38	85	26.9721
POFUT1	Modified LD-pruning	r2 threshold	0.4	84	27.199
POFUT1	Modified LD-pruning	r2 threshold	0.42	88	27.4162
POFUT1	Modified LD-pruning	r2 threshold	0.44	88	27.4447
POFUT1	Modified LD-pruning	r2 threshold	0.46	89	27.3575
POFUT1	Modified LD-pruning	r2 threshold	0.48	92	27.6336
POFUT1	Modified LD-pruning	r2 threshold	0.5	93	27.6642
POFUT1	Modified LD-pruning	r2 threshold	0.52	97	27.7282
POFUT1	Modified LD-pruning	r2 threshold	0.54	97	27.771
POFUT1	Modified LD-pruning	r2 threshold	0.56	99	27.9493
POFUT1	Modified LD-pruning	r2 threshold	0.58	99	27.9493
POFUT1	Modified LD-pruning	r2 threshold	0.6	99	27.9493
POFUT1	Modified LD-pruning	r2 threshold	0.62	100	27.7942
POFUT1	Modified LD-pruning	r2 threshold	0.64	104	27.965
POFUT1	Modified LD-pruning	r2 threshold	0.66	105	27.9709
POFUT1	Modified LD-pruning	r2 threshold	0.68	106	28.0484
POFUT1	Modified LD-pruning	r2 threshold	0.7	116	28.5267
POFUT1	Modified LD-pruning	r2 threshold	0.72	118	28.8336
POFUT1	Modified LD-pruning	r2 threshold	0.74	121	28.957
POFUT1	Modified LD-pruning	r2 threshold	0.76	123	29.0337
POFUT1	Modified LD-pruning	r2 threshold	0.78	86	8009.31
POFUT1	Modified LD-pruning	r2 threshold	0.8	120	502.066
POFUT1	COJO	collinearity	0.1	11	17.9987
POFUT1	COJO	collinearity	0.2	21	20.8453
POFUT1	COJO	collinearity	0.3	26	21.1055
POFUT1	COJO	collinearity	0.4	34	23.4675
POFUT1	COJO	collinearity	0.5	37	23.6733
POFUT1	COJO	collinearity	0.6	35	23.5931
POFUT1	COJO	collinearity	0.7	40	23.8686
POFUT1	COJO	collinearity	0.8	35	23.6094
POFUT1	COJO	collinearity	0.9	42	24.4122
POFUT1	PCA	ldvar	90	6	9.12086
POFUT1	PCA	ldvar	91	6	9.12086
POFUT1	PCA	ldvar	92	7	11.6071
POFUT1	PCA	ldvar	93	7	11.6071
POFUT1	PCA	ldvar	94	7	11.6071
POFUT1	PCA	ldvar	95	8	11.9766
POFUT1	PCA	ldvar	96	9	12.0566
POFUT1	PCA	ldvar	97	10	15.2994
POFUT1	PCA	ldvar	98	11	15.6753
POFUT1	PCA	ldvar	99	16	16.1331
POFUT1	PCA	ldvar	99.1	17	16.4415
POFUT1	PCA	ldvar	99.2	18	16.9207
POFUT1	PCA	ldvar	99.3	19	16.9573
POFUT1	PCA	ldvar	99.4	20	17.0148
POFUT1	PCA	ldvar	99.5	22	17.0184
POFUT1	PCA	ldvar	99.6	25	17.1312
POFUT1	PCA	ldvar	99.7	28	17.4772
POFUT1	PCA	ldvar	99.8	32	17.5994
POFUT1	PCA	ldvar	99.9	39	18.2086
POFUT1	SuSiE	NA	NA	9	18.9176
CRP	Lead	NA	NA	1	1.43134
CRP	Modified LD-pruning	r2 threshold	0	1	1.43134
CRP	Modified LD-pruning	r2 threshold	0.02	18	4.46514
CRP	Modified LD-pruning	r2 threshold	0.04	17	4.79124
CRP	Modified LD-pruning	r2 threshold	0.06	19	4.82243
CRP	Modified LD-pruning	r2 threshold	0.08	22	4.88668
CRP	Modified LD-pruning	r2 threshold	0.1	23	4.8919
CRP	Modified LD-pruning	r2 threshold	0.12	25	4.92331
CRP	Modified LD-pruning	r2 threshold	0.14	25	5.07724
CRP	Modified LD-pruning	r2 threshold	0.16	28	5.13631
CRP	Modified LD-pruning	r2 threshold	0.18	28	5.13631
CRP	Modified LD-pruning	r2 threshold	0.2	26	5.09612
CRP	Modified LD-pruning	r2 threshold	0.22	26	5.23885
CRP	Modified LD-pruning	r2 threshold	0.24	27	5.22399
CRP	Modified LD-pruning	r2 threshold	0.26	27	5.22399
CRP	Modified LD-pruning	r2 threshold	0.28	29	5.29893
CRP	Modified LD-pruning	r2 threshold	0.3	29	5.29893
CRP	Modified LD-pruning	r2 threshold	0.32	29	5.30169
CRP	Modified LD-pruning	r2 threshold	0.34	29	5.31206
CRP	Modified LD-pruning	r2 threshold	0.36	29	5.30684
CRP	Modified LD-pruning	r2 threshold	0.38	31	5.35541
CRP	Modified LD-pruning	r2 threshold	0.4	31	5.35541
CRP	Modified LD-pruning	r2 threshold	0.42	31	5.34304
CRP	Modified LD-pruning	r2 threshold	0.44	33	5.34626
CRP	Modified LD-pruning	r2 threshold	0.46	33	5.34626
CRP	Modified LD-pruning	r2 threshold	0.48	33	5.34626
CRP	Modified LD-pruning	r2 threshold	0.5	34	5.294
CRP	Modified LD-pruning	r2 threshold	0.52	38	5.71476
CRP	Modified LD-pruning	r2 threshold	0.54	38	5.72549
CRP	Modified LD-pruning	r2 threshold	0.56	38	5.72549
CRP	Modified LD-pruning	r2 threshold	0.58	37	5.71428
CRP	Modified LD-pruning	r2 threshold	0.6	37	5.70609
CRP	Modified LD-pruning	r2 threshold	0.62	37	5.70463
CRP	Modified LD-pruning	r2 threshold	0.64	37	5.70463
CRP	Modified LD-pruning	r2 threshold	0.66	37	5.71367
CRP	Modified LD-pruning	r2 threshold	0.68	37	5.71367
CRP	Modified LD-pruning	r2 threshold	0.7	37	5.71367
CRP	Modified LD-pruning	r2 threshold	0.72	37	5.71367
CRP	Modified LD-pruning	r2 threshold	0.74	37	5.71367
CRP	Modified LD-pruning	r2 threshold	0.76	40	5.73286
CRP	Modified LD-pruning	r2 threshold	0.78	39	5.72776
CRP	Modified LD-pruning	r2 threshold	0.8	44	5.81541
CRP	COJO	collinearity	0.1	15	4.66891
CRP	COJO	collinearity	0.2	15	4.70115
CRP	COJO	collinearity	0.3	15	4.92541
CRP	COJO	collinearity	0.4	15	4.96031
CRP	COJO	collinearity	0.5	15	4.96031
CRP	COJO	collinearity	0.6	15	4.96031
CRP	COJO	collinearity	0.7	15	4.96031
CRP	COJO	collinearity	0.8	15	4.96031
CRP	COJO	collinearity	0.9	15	4.96031
CRP	PCA	ldvar	90	2	2.05864
CRP	PCA	ldvar	91	2	2.05864
CRP	PCA	ldvar	92	2	2.05864
CRP	PCA	ldvar	93	3	2.31808
CRP	PCA	ldvar	94	3	2.31808
CRP	PCA	ldvar	95	4	2.65713
CRP	PCA	ldvar	96	4	2.65713
CRP	PCA	ldvar	97	5	2.71636
CRP	PCA	ldvar	98	6	2.76834
CRP	PCA	ldvar	99	9	3.00951
CRP	PCA	ldvar	99.1	9	3.00951
CRP	PCA	ldvar	99.2	10	3.01012
CRP	PCA	ldvar	99.3	10	3.01012
CRP	PCA	ldvar	99.4	11	3.01673
CRP	PCA	ldvar	99.5	12	3.02184
CRP	PCA	ldvar	99.6	14	3.07746
CRP	PCA	ldvar	99.7	16	3.26206
CRP	PCA	ldvar	99.8	19	3.38664
CRP	PCA	ldvar	99.9	23	3.70827
CRP	SuSiE	NA	NA	5	2.53184
SMOC1	Lead	NA	NA	1	4.67001
SMOC1	Modified LD-pruning	r2 threshold	0	1	4.67001
SMOC1	Modified LD-pruning	r2 threshold	0.02	51	17.7485
SMOC1	Modified LD-pruning	r2 threshold	0.04	70	18.7927
SMOC1	Modified LD-pruning	r2 threshold	0.06	78	20.0491
SMOC1	Modified LD-pruning	r2 threshold	0.08	82	20.4053
SMOC1	Modified LD-pruning	r2 threshold	0.1	92	20.8085
SMOC1	Modified LD-pruning	r2 threshold	0.12	99	21.1028
SMOC1	Modified LD-pruning	r2 threshold	0.14	102	21.2555
SMOC1	Modified LD-pruning	r2 threshold	0.16	109	21.4392
SMOC1	Modified LD-pruning	r2 threshold	0.18	115	21.833
SMOC1	Modified LD-pruning	r2 threshold	0.2	124	22.1094
SMOC1	Modified LD-pruning	r2 threshold	0.22	131	22.1464
SMOC1	Modified LD-pruning	r2 threshold	0.24	129	22.4884
SMOC1	Modified LD-pruning	r2 threshold	0.26	135	22.8008
SMOC1	Modified LD-pruning	r2 threshold	0.28	139	22.9728
SMOC1	Modified LD-pruning	r2 threshold	0.3	142	23.0949
SMOC1	Modified LD-pruning	r2 threshold	0.32	152	23.2688
SMOC1	Modified LD-pruning	r2 threshold	0.34	157	23.2454
SMOC1	Modified LD-pruning	r2 threshold	0.36	166	23.5948
SMOC1	Modified LD-pruning	r2 threshold	0.38	166	23.8824
SMOC1	Modified LD-pruning	r2 threshold	0.4	163	23.6969
SMOC1	Modified LD-pruning	r2 threshold	0.42	164	23.784
SMOC1	Modified LD-pruning	r2 threshold	0.44	167	23.7925
SMOC1	Modified LD-pruning	r2 threshold	0.46	171	24.2867
SMOC1	Modified LD-pruning	r2 threshold	0.48	180	24.5532
SMOC1	Modified LD-pruning	r2 threshold	0.5	184	24.5184
SMOC1	Modified LD-pruning	r2 threshold	0.52	188	24.8501
SMOC1	Modified LD-pruning	r2 threshold	0.54	199	25.2646
SMOC1	Modified LD-pruning	r2 threshold	0.56	204	25.7682
SMOC1	Modified LD-pruning	r2 threshold	0.58	194	25.1703
SMOC1	Modified LD-pruning	r2 threshold	0.6	206	25.5774
SMOC1	Modified LD-pruning	r2 threshold	0.62	215	26.1004
SMOC1	Modified LD-pruning	r2 threshold	0.64	219	26.1374
SMOC1	Modified LD-pruning	r2 threshold	0.66	221	26.8074
SMOC1	Modified LD-pruning	r2 threshold	0.68	223	26.9081
SMOC1	Modified LD-pruning	r2 threshold	0.7	248	1280.04
SMOC1	Modified LD-pruning	r2 threshold	0.72	237	28.2814
SMOC1	Modified LD-pruning	r2 threshold	0.74	252	28.7303
SMOC1	Modified LD-pruning	r2 threshold	0.76	259	30.4321
SMOC1	Modified LD-pruning	r2 threshold	0.78	218	394.12
SMOC1	Modified LD-pruning	r2 threshold	0.8	241	3407.52
SMOC1	COJO	collinearity	0.1	20	16.3519
SMOC1	COJO	collinearity	0.2	23	17.6448
SMOC1	COJO	collinearity	0.3	27	18.3307
SMOC1	COJO	collinearity	0.4	31	18.8753
SMOC1	COJO	collinearity	0.5	30	18.9629
SMOC1	COJO	collinearity	0.6	30	18.9517
SMOC1	COJO	collinearity	0.7	31	18.9547
SMOC1	COJO	collinearity	0.8	32	19.0914
SMOC1	COJO	collinearity	0.9	35	19.0537
SMOC1	PCA	ldvar	90	6	10.8829
SMOC1	PCA	ldvar	91	6	10.8829
SMOC1	PCA	ldvar	92	7	10.8948
SMOC1	PCA	ldvar	93	7	10.8948
SMOC1	PCA	ldvar	94	8	10.8963
SMOC1	PCA	ldvar	95	9	10.9251
SMOC1	PCA	ldvar	96	11	11.3555
SMOC1	PCA	ldvar	97	14	12.5912
SMOC1	PCA	ldvar	98	18	13.2527
SMOC1	PCA	ldvar	99	28	15.4956
SMOC1	PCA	ldvar	99.1	30	15.5176
SMOC1	PCA	ldvar	99.2	32	15.5432
SMOC1	PCA	ldvar	99.3	34	15.5784
SMOC1	PCA	ldvar	99.4	37	15.5923
SMOC1	PCA	ldvar	99.5	40	15.9559
SMOC1	PCA	ldvar	99.6	44	16.3442
SMOC1	PCA	ldvar	99.7	50	16.5107
SMOC1	PCA	ldvar	99.8	59	16.9086
SMOC1	PCA	ldvar	99.9	76	17.6272
SMOC1	SuSiE	NA	NA	10	12.4462
LGALS3BP	Lead	NA	NA	1	1.41074
LGALS3BP	Modified LD-pruning	r2 threshold	0	1	1.41074
LGALS3BP	Modified LD-pruning	r2 threshold	0.02	12	4.53842
LGALS3BP	Modified LD-pruning	r2 threshold	0.04	19	5.43969
LGALS3BP	Modified LD-pruning	r2 threshold	0.06	21	5.79706
LGALS3BP	Modified LD-pruning	r2 threshold	0.08	24	6.06492
LGALS3BP	Modified LD-pruning	r2 threshold	0.1	26	6.10344
LGALS3BP	Modified LD-pruning	r2 threshold	0.12	28	6.19032
LGALS3BP	Modified LD-pruning	r2 threshold	0.14	30	6.24864
LGALS3BP	Modified LD-pruning	r2 threshold	0.16	30	6.25724
LGALS3BP	Modified LD-pruning	r2 threshold	0.18	31	6.18886
LGALS3BP	Modified LD-pruning	r2 threshold	0.2	31	6.18886
LGALS3BP	Modified LD-pruning	r2 threshold	0.22	36	6.29032
LGALS3BP	Modified LD-pruning	r2 threshold	0.24	31	6.25666
LGALS3BP	Modified LD-pruning	r2 threshold	0.26	38	6.34335
LGALS3BP	Modified LD-pruning	r2 threshold	0.28	39	6.34619
LGALS3BP	Modified LD-pruning	r2 threshold	0.3	38	6.32313
LGALS3BP	Modified LD-pruning	r2 threshold	0.32	38	6.39693
LGALS3BP	Modified LD-pruning	r2 threshold	0.34	39	6.38111
LGALS3BP	Modified LD-pruning	r2 threshold	0.36	42	6.40268
LGALS3BP	Modified LD-pruning	r2 threshold	0.38	44	6.53152
LGALS3BP	Modified LD-pruning	r2 threshold	0.4	45	6.46219
LGALS3BP	Modified LD-pruning	r2 threshold	0.42	47	6.48487
LGALS3BP	Modified LD-pruning	r2 threshold	0.44	46	6.47352
LGALS3BP	Modified LD-pruning	r2 threshold	0.46	46	6.51251
LGALS3BP	Modified LD-pruning	r2 threshold	0.48	46	6.50327
LGALS3BP	Modified LD-pruning	r2 threshold	0.5	52	6.69732
LGALS3BP	Modified LD-pruning	r2 threshold	0.52	51	6.70309
LGALS3BP	Modified LD-pruning	r2 threshold	0.54	51	6.70309
LGALS3BP	Modified LD-pruning	r2 threshold	0.56	60	6.8713
LGALS3BP	Modified LD-pruning	r2 threshold	0.58	58	6.95117
LGALS3BP	Modified LD-pruning	r2 threshold	0.6	67	7.13455
LGALS3BP	Modified LD-pruning	r2 threshold	0.62	69	7.15003
LGALS3BP	Modified LD-pruning	r2 threshold	0.64	70	7.11202
LGALS3BP	Modified LD-pruning	r2 threshold	0.66	69	7.66138
LGALS3BP	Modified LD-pruning	r2 threshold	0.68	69	7.66138
LGALS3BP	Modified LD-pruning	r2 threshold	0.7	83	17.6573
LGALS3BP	Modified LD-pruning	r2 threshold	0.72	84	17.856
LGALS3BP	Modified LD-pruning	r2 threshold	0.74	82	18.5081
LGALS3BP	Modified LD-pruning	r2 threshold	0.76	75	8.32032
LGALS3BP	Modified LD-pruning	r2 threshold	0.78	82	8.70832
LGALS3BP	Modified LD-pruning	r2 threshold	0.8	78	8.47862
LGALS3BP	COJO	collinearity	0.1	11	5.25626
LGALS3BP	COJO	collinearity	0.2	12	5.4689
LGALS3BP	COJO	collinearity	0.3	12	5.4689
LGALS3BP	COJO	collinearity	0.4	12	5.35008
LGALS3BP	COJO	collinearity	0.5	13	5.50155
LGALS3BP	COJO	collinearity	0.6	13	5.50155
LGALS3BP	COJO	collinearity	0.7	13	5.50155
LGALS3BP	COJO	collinearity	0.8	13	5.50155
LGALS3BP	COJO	collinearity	0.9	13	5.50155
LGALS3BP	PCA	ldvar	90	4	3.50432
LGALS3BP	PCA	ldvar	91	4	3.50432
LGALS3BP	PCA	ldvar	92	4	3.50432
LGALS3BP	PCA	ldvar	93	5	3.58304
LGALS3BP	PCA	ldvar	94	6	3.78381
LGALS3BP	PCA	ldvar	95	7	3.81221
LGALS3BP	PCA	ldvar	96	8	3.84972
LGALS3BP	PCA	ldvar	97	9	3.90085
LGALS3BP	PCA	ldvar	98	12	4.04848
LGALS3BP	PCA	ldvar	99	16	4.22338
LGALS3BP	PCA	ldvar	99.1	17	4.28779
LGALS3BP	PCA	ldvar	99.2	17	4.28779
LGALS3BP	PCA	ldvar	99.3	18	4.41312
LGALS3BP	PCA	ldvar	99.4	19	4.48306
LGALS3BP	PCA	ldvar	99.5	20	4.49956
LGALS3BP	PCA	ldvar	99.6	22	4.52589
LGALS3BP	PCA	ldvar	99.7	24	4.53559
LGALS3BP	PCA	ldvar	99.8	26	4.54157
LGALS3BP	PCA	ldvar	99.9	30	4.79467
LGALS3BP	SuSiE	NA	NA	3	3.11641
VWA2	Lead	NA	NA	1	1.4811
VWA2	Modified LD-pruning	r2 threshold	0	1	1.4811
VWA2	Modified LD-pruning	r2 threshold	0.02	25	7.88498
VWA2	Modified LD-pruning	r2 threshold	0.04	33	7.90146
VWA2	Modified LD-pruning	r2 threshold	0.06	37	8.4648
VWA2	Modified LD-pruning	r2 threshold	0.08	39	8.77085
VWA2	Modified LD-pruning	r2 threshold	0.1	38	8.70714
VWA2	Modified LD-pruning	r2 threshold	0.12	40	8.82019
VWA2	Modified LD-pruning	r2 threshold	0.14	41	8.94487
VWA2	Modified LD-pruning	r2 threshold	0.16	45	9.05972
VWA2	Modified LD-pruning	r2 threshold	0.18	46	9.03919
VWA2	Modified LD-pruning	r2 threshold	0.2	48	9.06864
VWA2	Modified LD-pruning	r2 threshold	0.22	51	9.12977
VWA2	Modified LD-pruning	r2 threshold	0.24	56	9.30207
VWA2	Modified LD-pruning	r2 threshold	0.26	54	9.28598
VWA2	Modified LD-pruning	r2 threshold	0.28	54	9.30135
VWA2	Modified LD-pruning	r2 threshold	0.3	54	9.3004
VWA2	Modified LD-pruning	r2 threshold	0.32	54	9.34636
VWA2	Modified LD-pruning	r2 threshold	0.34	53	9.33468
VWA2	Modified LD-pruning	r2 threshold	0.36	52	9.31623
VWA2	Modified LD-pruning	r2 threshold	0.38	54	9.33301
VWA2	Modified LD-pruning	r2 threshold	0.4	56	9.37239
VWA2	Modified LD-pruning	r2 threshold	0.42	57	9.46593
VWA2	Modified LD-pruning	r2 threshold	0.44	58	9.4673
VWA2	Modified LD-pruning	r2 threshold	0.46	58	9.4673
VWA2	Modified LD-pruning	r2 threshold	0.48	58	9.4673
VWA2	Modified LD-pruning	r2 threshold	0.5	59	9.51337
VWA2	Modified LD-pruning	r2 threshold	0.52	62	9.52955
VWA2	Modified LD-pruning	r2 threshold	0.54	63	9.54887
VWA2	Modified LD-pruning	r2 threshold	0.56	62	9.55813
VWA2	Modified LD-pruning	r2 threshold	0.58	63	9.53678
VWA2	Modified LD-pruning	r2 threshold	0.6	65	9.61625
VWA2	Modified LD-pruning	r2 threshold	0.62	65	9.60957
VWA2	Modified LD-pruning	r2 threshold	0.64	65	9.60957
VWA2	Modified LD-pruning	r2 threshold	0.66	65	9.60957
VWA2	Modified LD-pruning	r2 threshold	0.68	65	9.64222
VWA2	Modified LD-pruning	r2 threshold	0.7	67	9.66448
VWA2	Modified LD-pruning	r2 threshold	0.72	67	9.66448
VWA2	Modified LD-pruning	r2 threshold	0.74	68	9.70128
VWA2	Modified LD-pruning	r2 threshold	0.76	68	9.70128
VWA2	Modified LD-pruning	r2 threshold	0.78	68	9.70128
VWA2	Modified LD-pruning	r2 threshold	0.8	77	9.98037
VWA2	COJO	collinearity	0.1	15	6.99198
VWA2	COJO	collinearity	0.2	20	7.69464
VWA2	COJO	collinearity	0.3	19	7.67036
VWA2	COJO	collinearity	0.4	19	7.67036
VWA2	COJO	collinearity	0.5	19	7.67036
VWA2	COJO	collinearity	0.6	19	7.67036
VWA2	COJO	collinearity	0.7	19	7.67036
VWA2	COJO	collinearity	0.8	19	7.67036
VWA2	COJO	collinearity	0.9	19	7.67036
VWA2	PCA	ldvar	90	3	2.67445
VWA2	PCA	ldvar	91	3	2.67445
VWA2	PCA	ldvar	92	4	2.92304
VWA2	PCA	ldvar	93	4	2.92304
VWA2	PCA	ldvar	94	5	3.35737
VWA2	PCA	ldvar	95	6	3.44833
VWA2	PCA	ldvar	96	7	3.96835
VWA2	PCA	ldvar	97	9	4.12992
VWA2	PCA	ldvar	98	12	4.25103
VWA2	PCA	ldvar	99	17	5.05847
VWA2	PCA	ldvar	99.1	18	5.1559
VWA2	PCA	ldvar	99.2	19	5.17863
VWA2	PCA	ldvar	99.3	21	5.18858
VWA2	PCA	ldvar	99.4	22	5.22148
VWA2	PCA	ldvar	99.5	24	5.55392
VWA2	PCA	ldvar	99.6	26	5.60771
VWA2	PCA	ldvar	99.7	29	5.81544
VWA2	PCA	ldvar	99.8	33	6.41546
VWA2	PCA	ldvar	99.9	37	6.61655
VWA2	SuSiE	NA	NA	7	4.97187
